# Supplementary material for: Molecular subtypes explain lupus epigenomic heterogeneity unveiling new regulatory genetic risk variants
Source: NPJ Genom Med. 2024 Jul 16;9:38. doi: 10.1038/s41525-024-00420-0 (PMC11252280; doi:10.1038/s41525-024-00420-0)
Supplement: Supplementary file 2 — Supplementary Data [file 41525_2024_420_MOESM2_ESM.xlsx]

## Sheet: SLE-DMPs
SLE-DMPs
					discovery		replication		neutrophils interaction		B cell interaction		Monocytes interaction		CD4T interaction		CD8T interaction
cpg	chr_loc	gene	mean_SLE	mean_CTRL	beta	P	beta	P	beta	P	beta	P	beta	P	beta	P	beta	P
cg00218406	6:31431407	HCP5	0.355836	0.421396	-0.0799914	3.20642e-15	NA	NA	-0.186395	0.014104	0.253818	0.472851	-0.617621	0.0533192	0.382862	0.0104068	0.115607	0.607279
cg00272009	3:122398855	PARP14	0.610294	0.681383	-0.0674049	3.70144e-14	-0.0683922	6.35975e-07	-0.0919412	0.172778	0.245294	0.433532	-0.803954	0.00441623	0.24431	0.0654779	0.0493108	0.80457
cg00340855	6:30458586	HLA-E	0.39375	0.413805	-0.0389645	3.33529e-08	NA	NA	-0.0824359	0.138093	0.166325	0.519567	-0.54318	0.0198515	0.10153	0.353902	0.207217	0.206832
cg00458211	1:79111320	IFI44L	0.791843	0.822473	-0.0242137	2.02175e-08	-0.0195237	0.00816822	-0.08227	0.00858755	0.24851	0.0879225	-0.33473	0.0109842	0.0953646	0.122755	0.0493515	0.594764
cg00480970	20:62200050	HELZ2;HELZ2	0.293166	0.24369	0.0414699	1.63999e-15	-0.0409066	1.85448e-09	0.0107893	0.793416	0.0706449	0.711764	0.228488	0.186594	-0.0208055	0.797544	0.174678	0.150432
cg00598235	4:17580680	LAP3	0.740355	0.776017	-0.0343672	1.10325e-13	-0.0505358	1.33936e-07	-0.0154493	0.641194	-0.0360727	0.814639	-0.484857	0.000456916	0.0556033	0.394049	-0.0128511	0.895531
cg00647820	17:40259828	DHX58	0.210275	0.150282	0.0548739	7.71272e-10	-0.0529185	1.26509e-09	-0.0691107	0.303252	0.418022	0.179482	0.693754	0.0136627	0.00523594	0.968416	0.369425	0.0619094
cg00676801	2:191876673	STAT1;STAT1	0.747427	0.765934	-0.0355337	3.24646e-12	-0.039223	6.18578e-05	0.0286957	0.44612	-0.0763339	0.662393	-0.346395	0.0282624	-0.0171233	0.817409	-0.342981	0.00192402
cg00855901	1:79085765	IFI44L	0.124584	0.187989	-0.0314385	8.56491e-13	NA	NA	0.0602282	0.0629987	-0.150842	0.316408	-0.190668	0.16181	-0.15129	0.0175249	-0.483683	2.93631e-07
cg00959259	3:122281975	PARP9;PARP9;DTX3L;PARP9;PARP9;PARP9;PARP9	0.365297	0.599831	-0.193715	6.00441e-31	-0.0356152	1.96792e-06	-0.362631	0.00241571	0.868335	0.119008	-1.1292	0.0249736	0.584202	0.0132067	-0.422759	0.233047
cg01028142	2:7004578	CMPK2	0.743713	0.873823	-0.0984505	2.8699e-14	-0.187033	2.5318e-10	-0.152056	0.127087	0.0151966	0.973826	-1.60644	0.000111666	0.284124	0.147624	-0.425061	0.148569
cg01079652	1:79118191	IFI44	0.757345	0.864658	-0.0764478	8.13424e-09	NA	NA	-0.192604	0.0631345	0.20644	0.668411	-1.41706	0.0010881	0.341733	0.094092	-0.209366	0.494563
cg01082299	6:31431969	HCP5	0.525973	0.561492	-0.0630128	1.01128e-14	0.0238395	0.0158865	-0.144696	0.0195079	0.164132	0.569267	-0.47718	0.0672203	0.2887	0.0179077	-0.0757932	0.679496
cg01190666	20:62204908	PRIC285	0.453748	0.543382	-0.0647371	1.86399e-22	-0.0536934	3.2849e-06	-0.126652	0.0125214	0.206329	0.382287	-0.517539	0.0152209	0.246954	0.0133907	-0.114212	0.447103
cg01218053	2:233940417	INPP5D;INPP5D	0.0926161	0.0809025	0.0108772	2.59562e-10	NA	NA	-0.0170348	0.248023	0.00616219	0.928312	0.0338946	0.584736	0.0372422	0.199442	0.0572015	0.188724
cg01309328	6:32811253	PSMB8;PSMB8	0.319879	0.367533	-0.0555572	1.5101e-15	0.0208628	4.41594e-06	-0.159856	0.00406151	0.172471	0.506131	-0.403247	0.0856267	0.33012	0.00256309	0.0351414	0.83138
cg01355282	17:40264320	DHX58	0.0874478	0.13489	-0.0298129	2.02704e-08	NA	NA	-0.0121592	0.776579	-0.197159	0.32118	-0.195871	0.276469	0.0717825	0.394567	-0.360855	0.00414396
cg01372572	15:25941836	ATP10A	0.711513	0.68114	0.0222706	2.57468e-09	NA	NA	0.0335069	0.249715	0.0587783	0.663717	0.0859754	0.482493	-0.0555438	0.332523	0.056857	0.508411
cg01553433	19:17515486	BST2;MVB12A;BISPR;BISPR	0.124035	0.193501	-0.0501078	2.79912e-21	NA	NA	-0.0837647	0.0389312	0.00927587	0.960803	-0.482234	0.00458879	0.135573	0.0898264	0.026436	0.825707
cg01948202	3:122400474	PARP14	0.124884	0.219003	-0.0823918	1.83158e-21	NA	NA	-0.142211	0.0214361	0.442716	0.123493	-0.138791	0.594397	0.196764	0.106505	-0.181036	0.322465
cg01967861	13:97914115	MBNL2;MBNL2;MBNL2	0.507936	0.460835	0.0184408	1.1443e-10	NA	NA	0.0386231	0.10319	-0.0798147	0.468639	0.00573547	0.954163	-0.078294	0.0933025	0.0968805	0.166324
cg01971407	11:313624	IFITM1	0.461082	0.519447	-0.0613747	5.42849e-15	NA	NA	-0.172098	0.0034678	0.176974	0.519241	-0.469647	0.0584867	0.305347	0.00849138	-0.135583	0.437522
cg02215171	4:89379156	HERC5	0.326688	0.387052	-0.0336769	2.81106e-09	0.0447101	0.00713509	-0.0857511	0.0530353	-0.036565	0.859226	-0.394441	0.0341684	0.190433	0.0289743	-0.251626	0.054468
cg02402539	19:15399648	NA	0.437245	0.405741	0.0192813	3.59658e-08	NA	NA	0.0123196	0.637952	-0.0648262	0.593643	0.249633	0.0228932	-0.1147	0.0256206	0.0480341	0.534203
cg02408464	11:103746841	NA	0.309577	0.248294	0.0405441	6.04543e-08	0.0298561	0.000167485	0.0847416	0.143226	-0.143927	0.592555	0.245891	0.312557	-0.224854	0.0482414	0.0416313	0.807754
cg02608002	19:17515778	BST2;MVB12A;BISPR;BISPR	0.0944088	0.1417	-0.0300416	2.27043e-15	NA	NA	-0.0480282	0.115214	0.0308386	0.827727	-0.195273	0.127633	0.0982385	0.101653	0.0203612	0.821285
cg02781708	11:1848691	NA	0.63284	0.653329	-0.0249796	6.55153e-09	NA	NA	-0.0023925	0.941037	-0.0560232	0.708972	-0.269111	0.0472537	0.0408339	0.521231	0.100878	0.290409
cg02988397	15:45007647	B2M	0.687005	0.676016	-0.0273114	4.19666e-08	-0.0517683	4.00959e-05	-0.0568054	0.148041	0.0317682	0.861793	-0.371496	0.0241599	0.141352	0.0672777	-0.0217101	0.851624
cg03038262	11:315262	IFITM1	0.425114	0.516434	-0.103545	2.99911e-21	-0.106293	4.71934e-09	-0.32865	7.28242e-05	0.489672	0.206651	-1.12673	0.00125879	0.56006	0.00061297	-0.0479437	0.846014
cg03063413	15:25965140	ATP10A	0.376513	0.380197	0.0241676	4.53766e-08	NA	NA	0.0617303	0.0961146	-0.0737839	0.668727	0.212884	0.172416	-0.150389	0.0392901	0.064382	0.557162
cg03227037	20:62212228	NA	0.358153	0.314822	0.035228	4.01413e-12	0.0126002	0.00493331	0.00609585	0.878448	-0.162097	0.380656	0.117588	0.482645	-0.0785521	0.316482	0.219944	0.0610328
cg03362418	22:50965563	TYMP;TYMP;TYMP;TYMP;TYMP;SCO2;SCO2	0.146828	0.193303	-0.0281198	2.60311e-12	NA	NA	-0.0355871	0.285085	0.0803064	0.603407	0.0616984	0.659458	0.0871913	0.183207	-0.135979	0.166254
cg03386675	1:154579713	ADAR;ADAR;ADAR;ADAR;ADAR	0.131852	0.197827	-0.0468817	6.84029e-18	-0.0714843	1.17196e-06	-0.154727	0.00238878	0.367528	0.121593	-0.203403	0.344595	0.254932	0.0111576	0.0116738	0.938466
cg03425812	15:45005363	B2M	0.428392	0.57067	-0.152446	2.01148e-20	0.0443863	2.30138e-06	-0.33033	0.00772992	0.529856	0.359045	-1.11849	0.0321547	0.588045	0.0160898	0.123483	0.736941
cg03434660	17:66082213	NA	0.0926212	0.0818386	0.0116497	3.16314e-08	-0.0372326	0.00736921	0.042429	0.0111815	-0.186549	0.0162813	-0.00850194	0.904105	-0.0612926	0.0631131	0.064952	0.189536
cg03546163	6:35654363	FKBP5;FKBP5;FKBP5;FKBP5	0.47231	0.591758	-0.0917421	5.99751e-14	-0.0305234	0.000216149	-0.286054	0.00150547	1.01505	0.0155008	0.386481	0.3103	0.381699	0.0320202	0.014272	0.957479
cg03584763	5:132672047	FSTL4	0.343857	0.30835	0.0309936	1.07625e-08	NA	NA	0.135989	0.00107544	-0.467121	0.0158096	0.265524	0.130696	-0.267819	0.00106995	0.0177892	0.885511
cg03607951	1:79085586	IFI44L	0.311588	0.541644	-0.17298	2.68826e-31	NA	NA	-0.300818	0.0058624	-0.0547321	0.914366	-1.34696	0.00331359	0.489403	0.0229734	-0.0523048	0.871648
cg03753191	13:43566902	EPSTI1;EPSTI1	0.0981651	0.119351	-0.0251259	5.85051e-09	-0.0414122	0.00524631	-0.0970643	0.00380913	0.166067	0.288188	-0.208931	0.139867	0.225421	0.000625214	-0.0780979	0.432431
cg03763873	13:43565901	EPSTI1;EPSTI1	0.0757487	0.136561	-0.0419749	6.99769e-15	-0.130565	8.89595e-12	-0.0441307	0.296743	0.00571398	0.976791	0.0554881	0.755083	0.00370044	0.964572	-0.117539	0.34652
cg03811829	1:949449	ISG15	0.768299	0.825063	-0.055099	1.38082e-12	NA	NA	0.0507358	0.396553	-0.00843177	0.975791	-0.347169	0.167239	-0.00505462	0.965791	-0.575002	0.00105847
cg03857571	2:231084305	SP110;SP110;SP110;SP110	0.0470578	0.0563579	-0.00808043	2.27249e-09	-0.0855733	2.17033e-05	-0.0307469	0.00340259	0.0661854	0.176058	-0.00777104	0.860917	0.0514495	0.0129191	0.000340766	0.991271
cg04253214	1:78942099	NA	0.515981	0.634081	-0.0628013	6.1581e-09	-0.0144836	3.309e-06	-0.344069	3.32281e-05	1.09563	0.00462608	-0.585371	0.0958451	0.595339	0.000273529	0.229387	0.353312
cg04268125	1:154579384	ADAR;ADAR;ADAR;ADAR;ADAR	0.445249	0.557869	-0.102396	2.13748e-13	NA	NA	-0.250988	0.0202237	0.187622	0.709247	-1.47066	0.00116572	0.592657	0.00527992	-0.331942	0.299404
cg04316051	12:57872145	ARHGAP9;ARHGAP9;ARHGAP9	0.395497	0.359439	0.016474	1.52594e-08	NA	NA	0.0429436	0.0703767	-0.0578947	0.599792	0.0671563	0.501539	-0.100866	0.0307104	0.0379237	0.588945
cg04582010	11:313120	IFITM1	0.495788	0.542767	-0.0621453	8.10785e-13	-0.0435132	7.86309e-05	-0.111784	0.0976845	-0.207935	0.50739	-0.751619	0.00790348	0.197139	0.138012	0.00992296	0.960344
cg04708790	12:113355675	OAS1;OAS1;OAS1	0.867226	0.845556	0.0149605	5.8697e-09	NA	NA	0.0168571	0.383413	-0.0465723	0.603945	0.00366153	0.96409	-0.0460515	0.226235	0.101512	0.0749604
cg04788999	1:949850	ISG15	0.702384	0.784533	-0.0760385	5.46704e-17	-0.0540499	0.000338975	-0.0137531	0.842107	-0.0189694	0.952792	-0.672427	0.0200968	0.12524	0.356569	-0.561701	0.00562805
cg04880620	12:113415945	OAS2;OAS2;OAS2	0.481276	0.511883	-0.0445756	5.77798e-18	-0.0322744	0.000165468	-0.100498	0.0124428	0.152151	0.416437	-0.412909	0.0145811	0.190415	0.016176	-0.0633911	0.594616
cg04927537	17:76976091	LGALS3BP	0.417824	0.503303	-0.0745231	8.65615e-13	0.0167808	0.0113818	-0.208965	0.0101505	0.377871	0.318144	-1.00772	0.00314681	0.382849	0.0167927	-0.247986	0.302992
cg04987734	14:103415873	CDC42BPB	0.429386	0.374016	0.0345531	3.66644e-09	NA	NA	0.139873	0.00108188	-0.522938	0.00861457	0.311968	0.0843007	-0.235604	0.00524265	-0.110009	0.38669
cg05186879	3:50650322	MAPKAPK3;CISH;CISH	0.551724	0.570774	-0.0274514	1.14996e-08	-0.322114	3.41155e-16	-0.096345	0.0102005	0.167227	0.338299	-0.328043	0.0376973	0.0964891	0.192537	0.27151	0.0142201
cg05439368	15:45028098	TRIM69;TRIM69	0.530005	0.562279	-0.0340473	2.15603e-09	NA	NA	-0.00700739	0.878988	-0.00479845	0.982077	-0.22399	0.246561	0.0596318	0.510326	-0.0679972	0.616681
cg05475649	15:45007015	B2M	0.46772	0.531692	-0.0861732	8.01886e-16	-0.189857	1.25036e-12	-0.195912	0.016543	0.131859	0.72903	-0.9378	0.00629039	0.470679	0.00338947	-0.135244	0.576386
cg05523603	22:50973101	NA	0.626107	0.703318	-0.052364	2.80022e-11	NA	NA	-0.137594	0.0213676	0.198695	0.475188	-0.548082	0.0292379	0.261658	0.0262326	0.0721514	0.683588
cg05552874	10:91153143	IFIT1	0.434307	0.674866	-0.168764	5.28507e-27	-0.0691294	3.15303e-09	-0.415287	0.00030185	0.509755	0.34269	-1.58764	0.00102987	0.695279	0.00216457	-0.258683	0.449124
cg05696877	1:79088769	IFI44L	0.319565	0.700125	-0.331151	1.45134e-44	-0.0704531	0.000181849	-0.608919	0.000179892	1.40884	0.0635114	-1.47305	0.0320632	1.017	0.00152229	-0.242756	0.615866
cg05883128	4:169239131	DDX60	0.370284	0.497751	-0.119315	1.14988e-25	0.00656053	0.0111406	-0.248993	0.00351382	0.369466	0.352909	-1.17275	0.00105685	0.408444	0.0151658	-0.176288	0.48599
cg05994974	7:139761087	PARP12	0.317404	0.44505	-0.0872927	3.17986e-16	NA	NA	-0.133098	0.0991605	0.424526	0.257507	-0.325152	0.338405	0.279581	0.0784217	-0.389385	0.102221
cg06033320	8:66750110	PDE7A	0.58449	0.669044	-0.0888752	3.38744e-10	-0.0294613	5.1781e-08	-0.281873	0.00951862	0.173819	0.731477	-1.23806	0.00671992	0.445079	0.0378245	0.0353557	0.912622
cg06064964	20:62199181	PRIC285;PRIC285	0.0544202	0.0363784	0.0168336	1.55774e-11	NA	NA	-0.0572618	0.00218806	0.142912	0.100827	0.132884	0.0920464	0.119723	0.0011297	0.237022	1.56361e-05
cg06085204	17:6659164	XAF1;XAF1;XAF1;XAF1	0.0947673	0.124278	-0.0227307	7.57387e-09	0.0693364	0.000182794	0.00475896	0.879547	-0.212828	0.143688	-0.13728	0.298024	-0.0415717	0.50117	-0.0517356	0.576707
cg06115314	7:139742085	PARP12;PARP12	0.573901	0.540457	0.0362872	5.66412e-10	-0.148278	2.28516e-07	0.0559317	0.226212	-0.0745752	0.728289	0.253003	0.192739	-0.184723	0.0419954	0.213959	0.116601
cg06120302	9:100880366	TRIM14;TRIM14	0.0627883	0.0870308	-0.013356	6.80552e-11	-0.0282404	3.74308e-06	-0.0112963	0.475588	-0.0311333	0.671865	-0.0295569	0.657036	0.0650844	0.0363597	-0.0996384	0.0326038
cg06168856	12:113346982	OAS1;OAS1;OAS1	0.631693	0.64665	-0.0351836	8.51068e-09	0.0162358	0.0339939	-0.0264704	0.587989	0.0571504	0.801042	-0.568877	0.0053973	0.0575193	0.549819	-0.0626178	0.664201
cg06188083	10:91093005	IFIT3;IFIT3	0.421125	0.558192	-0.131629	5.43863e-19	NA	NA	-0.302513	0.00617777	0.0705625	0.891025	-1.35557	0.00349019	0.536889	0.0136424	-0.297858	0.362988
cg06562969	13:43567153	EPSTI1;EPSTI1	0.542048	0.629618	-0.0928388	1.39631e-15	NA	NA	-0.250787	0.00439625	0.259807	0.52682	-1.16766	0.00158588	0.48544	0.00510728	-0.126014	0.62942
cg06650861	4:169238926	DDX60	0.82416	0.851247	-0.0285292	1.01942e-09	-0.0383156	5.62784e-07	0.0299128	0.40741	-0.283901	0.089794	-0.436153	0.00388898	-0.0846641	0.23339	-0.254308	0.0167004
cg06708931	8:144103857	NA	0.851024	0.896961	-0.0370462	9.63747e-09	NA	NA	0.0324281	0.504756	-0.282031	0.210986	-0.787105	0.000102033	-0.0331585	0.729039	-0.302947	0.0343361
cg06716655	1:154579727	ADAR;ADAR;ADAR;ADAR;ADAR	0.120658	0.207006	-0.0788214	1.3917e-25	-0.0595619	2.40267e-08	-0.171405	0.0023505	0.394952	0.132577	-0.362024	0.127962	0.331855	0.00277863	-0.223195	0.181587
cg06909315	9:139796221	TRAF2	0.768789	0.771384	-0.0280133	1.89469e-08	-0.0554365	4.97494e-05	0.00356478	0.925174	-0.0500082	0.776482	-0.240087	0.131839	-0.0184291	0.805177	0.0489382	0.662236
cg06981309	3:146260954	PLSCR1	0.290524	0.458708	-0.110555	1.64859e-25	NA	NA	-0.141171	0.0725494	-0.243776	0.504754	-0.924338	0.00503248	0.177112	0.253004	-0.212354	0.360863
cg07253769	12:113447342	OAS2;OAS2	0.762987	0.72641	0.0323661	2.09017e-09	-0.0315296	7.69349e-05	0.0957911	0.0191202	-0.404258	0.033208	0.214665	0.212652	-0.162022	0.0442669	0.127698	0.291236
cg07362849	19:17516901	BISPR;BISPR;BST2;MVB12A;BISPR;BISPR;MVB12A	0.114632	0.161834	-0.0425983	8.87358e-16	-0.269583	8.48632e-14	-0.0643144	0.0982179	-0.0725756	0.68809	-0.253717	0.120755	0.146967	0.0547849	-0.0880674	0.443638
cg07787977	1:962651	AGRN	0.664813	0.613372	0.0375619	5.27426e-12	-0.0400573	6.69109e-06	0.104331	0.0153598	-0.0699842	0.726994	0.268492	0.138691	-0.196591	0.0203753	0.090395	0.478243
cg07815522	3:122282157	PARP9;PARP9;PARP9;PARP9;PARP9;PARP9;DTX3L	0.467947	0.728442	-0.217689	6.70868e-31	0.0422888	0.000388291	-0.319069	0.0196088	0.39505	0.534777	-1.98535	0.000523635	0.608833	0.0237163	-0.538421	0.183133
cg07839313	19:17514600	BST2	0.485179	0.5357	-0.03569	6.93767e-12	-0.0373373	1.22555e-06	-0.0834538	0.0402367	0.0101882	0.957075	-0.372177	0.0294719	0.161501	0.0437581	-0.0676295	0.574231
cg07839457	16:57023022	NLRC5	0.284037	0.494676	-0.192117	4.78219e-36	-0.0253327	0.00314678	-0.352992	0.00120037	0.760062	0.134844	-1.02639	0.025543	0.760194	0.000388711	-0.246715	0.445871
cg07878065	18:2641871	NA	0.0705243	0.0875026	-0.0175666	5.05966e-08	NA	NA	-0.104119	3.59243e-05	0.173433	0.141566	-0.192457	0.0715111	0.198097	6.57801e-05	0.127961	0.0880264
cg08099136	6:32811251	PSMB8;PSMB8	0.299507	0.35622	-0.0585011	9.98134e-16	-0.126653	6.21122e-11	-0.195577	0.000616369	0.379415	0.154697	-0.565668	0.0188985	0.340669	0.00248368	0.0983715	0.562245
cg08122652	3:122281939	PARP9;PARP9;DTX3L;PARP9;PARP9;PARP9;PARP9	0.62096	0.816729	-0.164193	5.80133e-23	NA	NA	-0.234049	0.0594067	-0.00069191	0.999044	-1.81868	0.000459576	0.489311	0.045217	-0.521595	0.155047
cg08387293	1:984383	AGRN	0.771332	0.735394	0.0305782	1.0159e-11	-0.0700607	0.0317776	0.0605499	0.0837117	-0.248244	0.126687	0.27137	0.0651003	-0.129608	0.0599395	0.0885806	0.392005
cg08619515	16:11066157	CLEC16A	0.661	0.714457	-0.0371774	4.01833e-09	NA	NA	-0.0408174	0.403407	-0.362518	0.109418	-0.576685	0.00479125	0.129978	0.176208	0.219768	0.127132
cg08738516	10:126408016	FAM53B	0.0830117	0.0576527	0.0168645	2.84377e-08	-0.0369577	7.0715e-05	-0.026782	0.25908	0.265694	0.015558	0.115935	0.245104	0.0465338	0.319281	0.0124306	0.859259
cg08818207	6:32820355	TAP1	0.389023	0.433115	-0.0597854	1.22728e-14	NA	NA	-0.18322	0.00210721	0.379239	0.172221	-0.611025	0.0149197	0.363545	0.00193913	0.0278862	0.874742
cg08888522	2:163172908	IFIH1	0.763961	0.872585	-0.0776891	2.57608e-12	-0.0240056	4.82162e-05	-0.227089	0.00752953	0.336667	0.395081	-0.913514	0.0105668	0.422491	0.0115844	-0.136322	0.588336
cg08924203	21:42798747	MX1;MX1	0.0793749	0.122949	-0.0316258	7.347e-12	NA	NA	0.0372595	0.330167	-0.071078	0.689095	-0.135011	0.40128	-0.109627	0.145266	-0.336561	0.00275227
cg08926253	11:614761	IRF7;IRF7;IRF7	0.50428	0.602264	-0.0735715	2.24213e-13	-0.0359434	0.000141207	-0.113116	0.141014	0.102788	0.77345	-0.962524	0.00277065	0.244978	0.105253	-0.248492	0.273586
cg09026253	11:313267	IFITM1	0.637731	0.657541	-0.0424759	1.08852e-09	-0.056531	1.12294e-07	-0.0904846	0.0880053	0.0741331	0.763669	-0.605791	0.00643665	0.127908	0.220942	-0.133537	0.394324
cg09053843	4:89379007	HERC5	0.237913	0.303614	-0.0445532	1.57447e-12	NA	NA	-0.0555777	0.273964	-0.140383	0.551767	-0.396708	0.0628467	0.0875455	0.381493	-0.19306	0.197845
cg09153462	8:62602643	ASPH;ASPH;ASPH;ASPH;ASPH;ASPH;ASPH;ASPH;ASPH;ASPH;ASPH;ASPH	0.759674	0.819591	-0.0402605	5.52343e-15	NA	NA	-0.14844	0.000142506	0.405758	0.0258992	-0.285269	0.084132	0.233646	0.00243072	0.274182	0.0179062
cg09168222	4:89299733	HERC6;HERC6	0.652929	0.700022	-0.0265413	3.49099e-09	-0.0391071	1.79604e-05	-0.0845941	0.0148415	0.193588	0.230889	-0.108714	0.457816	0.136902	0.0454474	0.0426821	0.678161
cg09618291	2:149411300	EPC2	0.458861	0.420285	0.030863	1.67397e-08	NA	NA	0.0474577	0.257607	-0.266906	0.16994	0.399935	0.0229073	-0.164201	0.0462684	0.0492609	0.690771
cg09837467	1:183523933	NA	0.410522	0.414577	0.0321544	4.51924e-08	NA	NA	0.171764	0.000166283	-0.575037	0.00682725	0.355181	0.0656966	-0.307316	0.000632761	-0.100324	0.459912
cg09858955	2:58135951	VRK2;VRK2	0.435133	0.531119	-0.0823976	1.28872e-14	NA	NA	-0.269782	0.0011618	0.562558	0.146484	-0.494058	0.15916	0.61844	0.000150027	0.348324	0.15753
cg09948374	1:174844517	RABGAP1L;RABGAP1L;RABGAP1L;RABGAP1L	0.616658	0.762316	-0.113659	4.85447e-22	NA	NA	-0.169055	0.0574964	-0.259607	0.530446	-0.995036	0.00768842	0.253695	0.147975	-0.123865	0.637981
cg10152449	7:2444534	CHST12	0.197483	0.275317	-0.0339623	6.68083e-08	0.0106293	0.0170804	-0.0139043	0.781392	-0.391819	0.0914422	-0.478348	0.0227095	0.0926437	0.347357	-0.00450787	0.975687
cg10187792	17:72740485	RAB37;RAB37;RAB37;RAB37	0.0840545	0.0830933	0.012525	7.31022e-09	-0.0951551	1.45731e-08	-0.0194987	0.259043	-0.0287147	0.720419	0.0412925	0.569824	0.0109633	0.747346	0.144798	0.00435786
cg10549986	2:7018153	RSAD2	0.0804747	0.163904	-0.0689322	3.46742e-27	-0.0455999	3.27367e-05	-0.130627	0.00717487	0.230503	0.308441	-0.544695	0.0076526	0.323341	0.000700606	-0.20679	0.150602
cg10552523	11:313478	IFITM1	0.292463	0.34803	-0.0593474	2.41766e-14	NA	NA	-0.171656	0.00411791	0.0987164	0.723495	-0.524091	0.0376117	0.29885	0.0112584	-0.0110667	0.950283
cg10710569	2:231283552	SP100;SP100;SP100;SP100;SP100;SP100	0.307709	0.408935	-0.0608068	7.1447e-14	-0.0885636	1.88241e-08	-0.0199947	0.754626	-0.468848	0.113776	-0.588233	0.0282552	0.0537981	0.669229	-0.0498291	0.791889
cg10734665	15:26107410	ATP10A	0.197362	0.242599	-0.0426196	3.28449e-14	-0.0375656	0.000395226	-0.0609557	0.176291	0.00535673	0.979594	-0.2979	0.115748	0.0685562	0.440107	0.0216881	0.870663
cg10771443	2:7018855	RSAD2	0.122982	0.212028	-0.0472132	1.2721e-15	-0.102275	1.4826e-09	0.129476	0.00341028	-0.765154	0.000183507	-0.262987	0.158724	-0.202602	0.0201737	-0.495247	0.000140293
cg10922280	16:68034227	DPEP2	0.450556	0.418772	0.0232791	3.32073e-08	NA	NA	0.0568953	0.0738216	-0.304406	0.0391804	0.0332523	0.804054	-0.161573	0.00975651	0.0160941	0.864234
cg10959651	2:7018020	RSAD2	0.157257	0.264017	-0.0889403	1.30585e-29	-0.0292169	7.39236e-06	-0.154946	0.00560914	0.207071	0.427055	-0.678886	0.00387299	0.321878	0.00345105	-0.219719	0.184889
cg11016993	17:25959419	LGALS9;LGALS9;LGALS9	0.195595	0.278139	-0.0371447	4.34955e-15	-0.151974	4.46897e-10	-0.0071453	0.841461	-0.157731	0.341131	-0.306262	0.0408777	-0.0692491	0.324472	-0.311484	0.00298284
cg11029522	4:89377508	HERC5	0.321385	0.376703	-0.041732	1.43685e-10	NA	NA	-0.0426111	0.384128	-0.0255558	0.910489	-0.62342	0.0023284	0.112806	0.241664	-0.199481	0.16722
cg11047325	17:76354934	SOCS3	0.518184	0.589433	-0.0707597	1.42707e-11	NA	NA	-0.230528	0.00454932	1.01115	0.0073569	-0.354357	0.301474	0.224506	0.161947	0.199854	0.406752
cg11105610	17:76976352	LGALS3BP	0.857733	0.865214	-0.0237902	1.16897e-11	-0.0596938	9.97931e-08	0.0142176	0.601062	-0.213445	0.0902516	-0.330922	0.00361867	0.000349448	0.994792	-0.130233	0.104198
cg11132334	4:48136298	TXK	0.38772	0.338107	0.0281838	3.44827e-11	-0.0283	0.0157041	0.0596997	0.0773728	-0.114446	0.466362	0.158846	0.264111	-0.12956	0.0514357	-0.0217156	0.828028
cg11187245	6:31323397	HLA-B	0.670806	0.711433	-0.0662945	1.54351e-13	-0.0251656	0.00128595	-0.161324	0.0169394	0.507819	0.105933	-0.453081	0.111257	0.265488	0.0461213	0.00840255	0.966505
cg11211792	1:949634	ISG15	0.746785	0.790877	-0.044034	3.47488e-11	-0.0415917	0.000255698	0.0589864	0.248918	-0.0553469	0.815814	-0.381168	0.0759854	-0.01833	0.855689	-0.570359	0.000140887
cg11224765	22:50971109	ODF3B	0.180999	0.243028	-0.0341508	4.88616e-09	0.0207471	0.0011466	0.0755538	0.0915571	-0.0684534	0.742268	-0.217606	0.248065	-0.086152	0.328959	-0.329939	0.0123789
cg11303842	8:144070338	LOC100133669	0.382745	0.361508	0.0222044	2.18752e-08	-0.0431264	1.23097e-05	-0.0013143	0.966652	0.0282249	0.846595	0.298056	0.0236625	-0.00590708	0.923955	0.105828	0.253744
cg11320084	1:185014181	RNF2	0.291043	0.271717	0.0181754	6.1218e-09	-0.0590189	3.49535e-07	-0.0392343	0.113247	0.0269662	0.814822	0.0427151	0.682069	0.0319165	0.513332	0.125474	0.0861073
cg11587584	6:29692372	HLA-F;HLA-F;HLA-F	0.719914	0.709699	-0.0287357	2.81382e-10	-0.121448	3.37831e-08	-0.0423077	0.219681	0.1402	0.38102	-0.1078	0.45712	0.0862801	0.203516	-0.0182749	0.85759
cg11611544	1:201907088	LMOD1	0.802857	0.764744	0.0309291	7.23686e-11	0.0481078	0.00144481	0.0715955	0.048228	-0.252001	0.134478	0.100838	0.508919	-0.126911	0.0754137	0.155066	0.147677
cg11617938	6:29692281	HLA-F;HLA-F;HLA-F	0.749895	0.758092	-0.0368833	9.47659e-11	NA	NA	-0.0457608	0.276611	0.0460079	0.813792	-0.289015	0.101796	0.0603675	0.466126	0.0546444	0.660044
cg11622162	17:78237543	RNF213;RNF213	0.137475	0.151993	-0.0162718	3.64376e-08	-0.0318092	8.1621e-05	-0.057369	0.0167231	0.0309916	0.781334	-0.177908	0.0779775	0.101581	0.0314941	0.0238171	0.737334
cg11694510	11:313354	IFITM1	0.638555	0.646985	-0.0342404	2.03867e-10	NA	NA	-0.0658021	0.107628	-0.235009	0.215939	-0.341383	0.0468675	0.0983639	0.222099	-0.0295364	0.807009
cg11702942	8:144102584	LY6E;LY6E	0.697257	0.749213	-0.0557754	1.20627e-18	-0.183755	8.70194e-13	-0.0432092	0.364023	-0.173313	0.432787	-0.505269	0.0112846	0.0767269	0.412943	-0.0701424	0.617773
cg11867489	2:99388233	LOC101927070	0.168537	0.137815	0.0225655	3.72126e-08	-0.0491221	5.41966e-05	0.0515545	0.105987	-0.163461	0.269825	0.0316405	0.813693	-0.0783411	0.212389	0.0170881	0.856187
cg11920110	1:33926658	NA	0.431492	0.409971	0.0313917	6.7493e-08	0.0265419	5.80735e-05	0.0694192	0.122847	-0.257769	0.217247	-0.112667	0.551819	-0.0870764	0.325945	0.0254437	0.848283
cg11946459	6:29911558	HLA-A	0.452995	0.556032	-0.108145	1.83418e-10	NA	NA	-0.225411	0.133913	0.636479	0.36221	-0.258777	0.682643	0.331115	0.263664	-0.0431284	0.92271
cg12013713	7:139760671	PARP12	0.670077	0.723019	-0.0421274	2.69362e-09	0.0408269	2.41929e-06	-0.0408572	0.464828	-0.170313	0.511515	-0.64237	0.00604226	0.140741	0.200596	-0.0782981	0.635194
cg12037516	11:614954	IRF7;IRF7;IRF7	0.877731	0.907779	-0.0222716	1.12434e-10	-0.101995	7.67428e-07	-0.0290925	0.399491	0.202006	0.207223	-0.405926	0.00497191	0.096324	0.156139	-0.230583	0.0233156
cg12049992	18:11147785	FAM38B	0.263284	0.222451	0.0473007	3.70831e-08	-0.0126912	0.0404232	0.032294	0.635631	-0.242278	0.443606	-0.166324	0.561507	0.0682493	0.610974	-0.166335	0.408253
cg12110437	8:144098888	LY6E;LY6E;LOC100133669	0.369408	0.462864	-0.10061	5.59453e-17	0.0113446	0.0115959	-0.24453	0.00686637	-0.0224655	0.957508	-0.421568	0.269287	0.396275	0.0262682	0.0782591	0.770427
cg12331471	2:231282369	SP100;SP100;SP100;SP100;SP100;SP100;SP100;SP100;SP100;SP100;SP100	0.10233	0.155315	-0.0561148	7.23997e-22	NA	NA	-0.1851	1.55261e-05	0.398943	0.0466804	-0.301331	0.0973803	0.327356	0.000107263	0.16704	0.190981
cg12439472	13:43565399	EPSTI1;EPSTI1	0.361511	0.632036	-0.227847	2.70592e-25	0.0176032	0.00957327	-0.564408	0.00064112	1.23067	0.110687	-1.59879	0.0219241	0.894164	0.00613672	-0.148515	0.762507
cg12461141	11:5710654	TRIM22	0.31113	0.360273	-0.0404106	5.85729e-10	-0.040089	0.000138747	-0.065148	0.200225	0.0647429	0.78406	-0.445716	0.0367711	0.169378	0.090463	-0.15056	0.316129
cg12588917	6:29692082	HLA-F;HLA-F;HLA-F	0.34813	0.406953	-0.0625469	1.1264e-13	NA	NA	-0.0331196	0.555602	0.0281612	0.914025	-0.504703	0.032176	0.0681214	0.538008	-0.0839232	0.612921
cg12828896	15:45005365	B2M	0.379523	0.504981	-0.134508	8.69494e-18	NA	NA	-0.296503	0.011687	0.594413	0.277555	-0.897989	0.0697648	0.619517	0.00741624	0.0107754	0.97533
cg12836643	22:39129370	GTPBP1	0.303982	0.270823	0.0202642	4.44965e-10	NA	NA	0.0176156	0.497264	0.0606774	0.614435	0.0851884	0.43478	-0.0547504	0.283643	0.062751	0.41264
cg12877361	12:113356935	OAS1;OAS1	0.835496	0.782859	0.0320136	5.06788e-12	-0.0248945	0.00114924	0.0588977	0.0944591	-0.0406895	0.803718	0.232624	0.116162	-0.121985	0.0784424	0.250745	0.0156799
cg12906975	8:144105259	NA	0.883963	0.915146	-0.023445	2.8289e-08	NA	NA	-0.0117149	0.707995	0.0485332	0.738115	-0.571042	1.11461e-05	0.0208032	0.735461	-0.162786	0.0773442
cg13100600	1:958351	AGRN	0.52062	0.449212	0.0596709	2.38505e-15	NA	NA	0.0897843	0.121741	-0.494053	0.0663667	0.0461437	0.850135	-0.167056	0.143619	0.253257	0.139259
cg13130398	1:174844397	RABGAP1L;RABGAP1L	0.785069	0.876907	-0.0707712	4.47241e-13	NA	NA	-0.126828	0.0890789	-0.22216	0.521654	-0.811954	0.00944155	0.192187	0.19091	-0.052047	0.813455
cg13155430	21:42795929	MX1	0.801044	0.89775	-0.0766967	2.76839e-12	-0.0467635	8.83724e-05	-0.0512234	0.537153	-0.210977	0.583921	-1.5714	5.13307e-06	0.0885734	0.587786	-0.380515	0.119968
cg13304609	1:79085162	IFI44L	0.777116	0.859344	-0.0615639	9.53964e-10	-0.0230942	5.45231e-05	-0.205429	0.00838268	0.335616	0.355144	-1.08383	0.00090987	0.365875	0.0171577	-0.066603	0.773073
cg13343932	17:76355061	SOCS3;LOC101928674;LOC101928674	0.51091	0.564611	-0.050582	3.31991e-10	NA	NA	-0.144988	0.0221837	0.672487	0.0222612	-0.253805	0.34208	0.173303	0.165741	0.0818035	0.662951
cg13419792	19:10197996	C19orf66	0.873723	0.887339	-0.0147804	9.24002e-10	NA	NA	0.00609023	0.733114	-0.0882363	0.286805	-0.10625	0.156519	-0.0275348	0.433411	-0.010969	0.835197
cg13452062	1:79088559	IFI44L	0.386144	0.865059	-0.404003	4.55039e-43	NA	NA	-0.676634	0.000938654	1.47527	0.122029	-2.26612	0.00854785	1.06704	0.00819403	-0.791555	0.192286
cg13723336	8:37639384	NA	0.286335	0.27152	0.0239303	1.19463e-08	NA	NA	0.0297309	0.367779	-0.175509	0.251809	-0.0309156	0.823765	-0.111114	0.0868865	0.082007	0.400055
cg13755924	21:42791937	MX1	0.643179	0.70416	-0.0487219	8.38951e-12	NA	NA	-0.0851223	0.106963	0.170344	0.487547	-0.725998	0.00101269	0.210503	0.0426766	-0.0358275	0.818485
cg13849515	17:54969261	MIR3614;TRIM25	0.607916	0.527643	0.0493519	5.99249e-16	-0.0384869	3.57989e-05	0.0868188	0.0653835	-0.233674	0.285883	0.407374	0.0395909	-0.214191	0.0207788	0.23944	0.0852319
cg13935634	6:10583769	GCNT2;GCNT2	0.597195	0.646849	-0.0409052	4.62798e-08	-0.142973	1.46622e-10	-0.134186	0.0232	0.286262	0.297881	-0.511618	0.0395844	0.188191	0.106344	0.441772	0.0112837
cg13953458	11:73681281	DNAJB13	0.574748	0.517942	0.0229539	1.54482e-08	NA	NA	0.0629229	0.0400514	0.0726938	0.610116	0.166174	0.197729	-0.137206	0.022868	-0.0169856	0.851432
cg14000144	14:22923393	NA	0.575335	0.532216	0.0332818	6.29199e-08	-0.0282506	0.00128054	-0.0165695	0.738808	-0.0682624	0.76724	0.185826	0.373466	0.0195717	0.841434	0.0947549	0.518235
cg14126601	2:37384708	EIF2AK2;EIF2AK2	0.352247	0.432508	-0.0548272	5.1352e-11	NA	NA	-0.0548459	0.396884	-0.0917795	0.760086	-0.376203	0.166507	0.0407627	0.749166	-0.328018	0.085654
cg14129477	17:53422220	NA	0.741559	0.780123	-0.0343901	1.37618e-08	-0.0357186	0.000229305	-0.087962	0.0630878	0.338969	0.123006	-0.336515	0.0908383	0.120335	0.196975	0.314496	0.0242396
cg14286514	9:32525315	DDX58	0.429885	0.468613	-0.0368027	9.43052e-09	NA	NA	-0.0427984	0.455754	-0.0997784	0.707966	-0.307658	0.201817	0.00751089	0.947004	-0.0843014	0.618766
cg14293575	22:18635460	USP18	0.74217	0.853585	-0.0958661	1.69475e-13	NA	NA	0.038644	0.694314	-0.574208	0.20789	-1.51723	0.000214894	0.00670297	0.972378	-0.784276	0.00665337
cg14353998	12:121477219	OASL;OASL;OASL	0.0981961	0.137712	-0.0257866	4.68358e-15	NA	NA	-0.0721995	0.0071181	0.215166	0.0847465	-0.0215702	0.848947	0.111128	0.0356679	0.0162514	0.838094
cg14374463	15:81590933	IL16;IL16;IL16	0.344059	0.300477	0.0248163	4.37266e-08	NA	NA	0.028478	0.4407	-0.0935745	0.585206	0.224047	0.148628	-0.11424	0.115733	-0.0304102	0.780377
cg14392283	8:144103587	LY6E;LY6E	0.906343	0.939785	-0.0304932	6.06666e-10	NA	NA	0.0842489	0.0260309	-0.315083	0.0731698	-0.585241	0.000217653	-0.18228	0.0143741	-0.381509	0.000607307
cg14423620	1:236118257	NA	0.0449651	0.0411203	0.00601916	1.91962e-08	-0.179918	8.69511e-13	-0.0232155	0.00317891	0.0774153	0.0344959	0.0534046	0.107724	0.038104	0.0140656	0.0290259	0.213469
cg14595557	2:7006786	CMPK2;CMPK2;CMPK2;CMPK2	0.32306	0.426925	-0.0669775	8.6295e-21	NA	NA	-0.166866	0.002343	0.234328	0.359603	-0.634233	0.00598227	0.23805	0.0278539	-0.16059	0.323568
cg14864167	8:66751182	PDE7A	0.50387	0.64279	-0.128191	4.29161e-14	NA	NA	-0.321745	0.0127844	0.702777	0.24264	-1.54226	0.00447695	0.442892	0.0822737	-0.248706	0.51588
cg14870271	17:76976010	LGALS3BP;LGALS3BP	0.333613	0.375897	-0.0405148	4.94502e-10	NA	NA	-0.134404	0.0105521	0.25619	0.295159	-0.641215	0.00366389	0.300907	0.00359539	-0.148083	0.341487
cg14880222	1:79143979	NA	0.712053	0.754592	-0.035544	1.88787e-13	NA	NA	-0.0883839	0.0171427	0.309613	0.0724036	-0.34212	0.0282393	0.176485	0.015603	0.0911198	0.406539
cg14943355	12:3980704	PARP11;PARP11;PARP11;PARP11	0.427507	0.570354	-0.117651	1.48617e-17	NA	NA	-0.272045	0.00788866	0.472177	0.322169	-1.12366	0.00904486	0.42636	0.0346961	-0.0574804	0.849804
cg14951497	2:191875807	STAT1;STAT1	0.817	0.841734	-0.0319406	7.15773e-12	-0.0550659	2.34797e-07	0.0393256	0.272875	-0.195378	0.240425	-0.373146	0.0130447	-0.0774788	0.272478	-0.321401	0.00228448
cg15331332	6:29692111	HLA-F;HLA-F;HLA-F	0.562517	0.595519	-0.0617058	1.27838e-14	0.0404159	1.6056e-05	-0.135456	0.0253816	0.366104	0.193824	-0.417294	0.101803	0.272146	0.0224967	-0.0829622	0.643718
cg15346781	2:7017571	RSAD2	0.240494	0.299011	-0.043308	2.86389e-12	-0.0667862	2.94383e-07	-0.0695917	0.138782	0.0870877	0.690125	-0.16568	0.402193	0.116794	0.207095	-0.23102	0.0958442
cg15551881	9:123688715	TRAF1	0.277361	0.225898	0.03372	3.50677e-08	-0.0321094	6.55358e-05	0.104417	0.0259483	0.0243721	0.911082	0.289854	0.142033	-0.125213	0.175722	-0.0589941	0.670822
cg15839328	2:7018885	RSAD2	0.116515	0.189615	-0.0387558	1.63085e-14	-0.168654	3.40141e-12	0.0780484	0.0393007	-0.224869	0.201421	-0.182013	0.253676	-0.126225	0.0906783	-0.476395	1.72261e-05
cg15946524	2:47714346	NA	0.344355	0.31023	0.0292346	4.35492e-08	NA	NA	0.0923105	0.0281206	-0.286874	0.14213	0.0783173	0.658533	-0.195837	0.0179187	0.10504	0.398513
cg16363586	19:17516329	BST2	0.0888272	0.124859	-0.0210649	2.41915e-10	-0.0533065	0.000147104	0.00378674	0.884517	-0.190176	0.115465	-0.256271	0.0189639	-0.0187884	0.714284	0.0226219	0.768791
cg16400320	8:144105210	NA	0.850313	0.883545	-0.0272084	9.37006e-10	NA	NA	-0.0207484	0.517601	-0.042944	0.772955	-0.599322	6.81047e-06	0.0801515	0.203854	-0.15779	0.0950487
cg16411857	16:57023191	NLRC5	0.108415	0.178944	-0.0687561	1.24697e-27	-0.122987	1.8765e-08	-0.218524	4.6431e-06	0.286051	0.201578	-0.219543	0.279306	0.379291	5.64818e-05	0.173602	0.223074
cg16427501	8:145060083	PARP10	0.231994	0.273951	-0.0259077	1.55345e-10	NA	NA	-0.0766678	0.0191142	0.124715	0.412795	-0.164007	0.234181	0.0769031	0.233613	-0.0740028	0.444878
cg16526047	1:949893	ISG15	0.494037	0.556584	-0.0635526	4.74877e-15	NA	NA	-0.0339234	0.602874	0.0659595	0.827471	-0.605345	0.0267688	0.0763545	0.551915	-0.435373	0.0232918
cg16785077	21:42791867	MX1	0.797873	0.836795	-0.0305151	1.56696e-08	NA	NA	0.00179184	0.963832	-0.107888	0.556244	-0.679653	3.56537e-05	0.0384075	0.621437	-0.102691	0.378437
cg16795804	2:37384523	EIF2AK2;EIF2AK2	0.165085	0.207342	-0.0293268	5.65579e-09	-0.0439558	0.000188503	-0.0228162	0.556309	-0.0536105	0.765836	-0.230284	0.15733	0.0230978	0.762265	-0.168589	0.140401
cg16987437	2:231282895	SP100;SP100;SP100;SP100;SP100;SP100	0.609534	0.685007	-0.0807441	2.81842e-19	NA	NA	-0.0810927	0.24168	0.164975	0.608025	-0.835081	0.00397287	0.0677532	0.619486	-0.126621	0.535956
cg17052170	8:144099482	LY6E;LY6E;LOC100133669	0.555437	0.649474	-0.0709784	6.08727e-11	0.0151046	0.00464623	-0.123796	0.140219	0.000752828	0.99846	-0.628875	0.0744785	0.144585	0.381928	-0.0159072	0.948873
cg17114584	11:613792	IRF7;IRF7;IRF7	0.52732	0.571849	-0.0558689	1.61089e-08	NA	NA	-0.150338	0.0443614	-0.0306801	0.929717	-1.1674	0.000186551	0.262122	0.0750919	0.057055	0.796496
cg17223615	11:4414201	TRIM21	0.768338	0.795227	-0.0254686	5.49083e-08	NA	NA	-0.0521423	0.142626	0.372297	0.0238482	-0.0288069	0.847389	0.111247	0.111992	-0.0909347	0.386804
cg17459557	6:126241428	NCOA7;NCOA7;NCOA7;NCOA7;NCOA7;NCOA7	0.221644	0.274712	-0.0255981	2.47682e-08	-0.0494247	9.46316e-10	0.0478099	0.168987	-0.124486	0.440644	-0.147992	0.311348	-0.0289691	0.672344	-0.175438	0.0871003
cg17593958	20:62199034	PRIC285;PRIC285;PRIC285	0.140687	0.102768	0.0362383	6.55396e-11	NA	NA	-0.08036	0.0588752	0.256492	0.194362	0.0996629	0.578002	0.151152	0.0711211	0.330067	0.0084412
cg17608381	6:29911550	HLA-A	0.454997	0.547485	-0.0950271	2.32993e-09	-0.0685586	6.84965e-06	-0.221298	0.0806226	0.845868	0.150413	-0.232137	0.663378	0.365718	0.14268	-0.157373	0.674369
cg17801765	1:958274	AGRN	0.788401	0.733299	0.0461213	1.75133e-09	-0.0854282	4.99822e-08	0.081006	0.212723	-0.708617	0.0185502	0.123006	0.652852	-0.142985	0.26394	0.298409	0.119736
cg17836612	17:76976357	LGALS3BP	0.66874	0.68985	-0.0379102	7.63646e-10	-0.0458527	7.11925e-06	-0.11361	0.0156316	0.33673	0.123398	-0.645156	0.00105487	0.259587	0.00496486	-0.0479656	0.730423
cg17847473	4:155905498	NA	0.146894	0.134387	0.0142006	4.0234e-08	NA	NA	0.00250703	0.903402	-0.0348913	0.715869	-0.102337	0.238157	-0.00371704	0.927168	0.060577	0.320212
cg17980508	1:79085713	IFI44L	0.171918	0.271521	-0.0449716	7.91677e-18	NA	NA	0.0564699	0.155777	-0.347701	0.0594374	-0.448203	0.00717434	-0.154525	0.0482333	-0.278294	0.0175554
cg17986793	21:42797899	MX1;MX1;MX1	0.106665	0.177568	-0.0610665	1.31977e-28	-0.208347	5.69415e-14	-0.0740273	0.0782269	0.000393904	0.998392	-0.427926	0.0152676	0.127534	0.12343	-0.0811612	0.513736
cg18387107	12:3980774	PARP11;PARP11;PARP11;PARP11	0.542189	0.615909	-0.0580235	7.94386e-17	-0.090664	1.83643e-08	-0.065579	0.226255	0.00278705	0.991166	-0.591571	0.00918171	0.0513428	0.630589	-0.0217984	0.89171
cg18468088	6:35490818	NA	0.079992	0.100534	-0.0232077	3.87731e-09	-0.0491433	1.07234e-08	-0.0533752	0.0774425	0.0690113	0.62337	-0.11765	0.355132	0.115828	0.0515042	0.109802	0.218942
cg18518074	11:64642316	EHD1	0.436869	0.412652	0.0254439	5.55546e-09	NA	NA	0.0271227	0.444689	0.175608	0.286135	0.38765	0.0090928	-0.0932643	0.181544	0.0980361	0.349255
cg18749404	17:76975944	LGALS3BP;LGALS3BP	0.820829	0.841778	-0.0325289	2.0218e-10	NA	NA	0.0130731	0.739732	-0.0738852	0.685789	-0.580839	0.000403646	-0.0057249	0.941093	-0.283659	0.0142644
cg18761133	2:191878353	STAT1;STAT1	0.0507783	0.0600423	-0.00946862	3.20614e-10	NA	NA	-0.0294013	0.00956709	0.176893	0.000755914	-0.0916868	0.0550026	0.0579312	0.00950077	-0.0151426	0.652481
cg18770635	22:50984368	NA	0.599812	0.648999	-0.0413474	4.29246e-09	-0.0141474	0.0265929	-0.0974143	0.0771414	0.0612618	0.811049	-0.317576	0.170735	0.275043	0.0110804	-0.0277407	0.864855
cg18808777	6:31431503	HCP5	0.235692	0.288059	-0.0645158	3.35691e-14	NA	NA	-0.17223	0.00924928	0.226992	0.4615	-0.281699	0.312841	0.296216	0.0231031	-0.011087	0.954921
cg19237798	13:48839456	NA	0.40297	0.361372	0.0280736	3.38116e-08	-0.0375682	3.08408e-05	0.0200368	0.633431	-0.111302	0.568097	0.351286	0.0461921	-0.00398596	0.961567	0.040666	0.743011
cg19371652	12:113415883	OAS2;OAS2;OAS2	0.247987	0.291601	-0.0451745	4.31962e-13	-0.0583071	1.02409e-06	-0.177831	0.00035145	0.325682	0.161116	-0.482652	0.0215911	0.298259	0.00237618	0.0322672	0.827409
cg19789466	12:113344923	OAS1;OAS1;OAS1	0.0463927	0.0653418	-0.0166302	6.51162e-20	NA	NA	-0.0193643	0.137756	0.0635213	0.294462	-0.0578264	0.291996	0.0307001	0.232183	-0.0399999	0.299318
cg19965693	2:163175743	IFIH1	0.321457	0.387932	-0.0472756	2.3548e-10	NA	NA	-0.121466	0.0385012	-0.205323	0.451991	-0.196998	0.425592	0.15621	0.177022	0.188654	0.277111
cg20062691	1:949392	ISG15	0.654987	0.729829	-0.0773158	1.02438e-16	NA	NA	0.00795107	0.912454	-0.224633	0.503196	-0.561372	0.0642397	0.0154087	0.91381	-0.50943	0.0166424
cg20291162	17:40259547	DHX58	0.568091	0.50698	0.0664672	5.85159e-08	-0.0233253	0.0108486	0.0158494	0.871165	0.487186	0.282418	0.625815	0.127115	-0.0823619	0.668538	0.304597	0.290718
cg20383780	14:50990849	MAP4K5;MAP4K5	0.793742	0.757102	0.0216483	1.28308e-08	NA	NA	0.0115294	0.694282	0.062505	0.646116	0.069011	0.575638	-0.0388097	0.501445	-0.031427	0.716649
cg20566897	11:313527	IFITM1	0.449336	0.492804	-0.057322	7.68936e-11	-0.072474	1.91983e-07	-0.105419	0.120821	-0.123792	0.695054	-0.792297	0.00539014	0.233505	0.0807694	0.0102118	0.959457
cg20703242	1:230279135	GALNT2	0.442865	0.431958	0.0211945	6.02231e-08	NA	NA	0.0781252	0.0166527	-0.228377	0.132327	0.248824	0.0700582	-0.108606	0.0914347	0.0444032	0.645894
cg20726456	12:113415459	OAS2;OAS2;OAS2	0.858349	0.868268	-0.0192663	3.78597e-12	0.0152505	0.0152364	0.0241446	0.213842	0.0300398	0.739162	-0.0639878	0.433441	0.0205612	0.591033	-0.138396	0.0155197
cg21049840	13:99956183	GPR183;UBAC2;UBAC2;UBAC2;MIR548AN	0.550863	0.491209	0.0362266	8.4988e-10	0.0249284	0.00964173	0.113623	0.0155995	-0.192299	0.379312	0.00266223	0.989283	-0.252649	0.00625584	0.177327	0.202224
cg21224509	3:185438794	IGF2BP2-AS1;IGF2BP2;IGF2BP2;IGF2BP2;IGF2BP2;IGF2BP2;IGF2BP2;IGF2BP2	0.580538	0.532119	0.0343208	2.68891e-08	-0.147624	9.50155e-11	0.0774821	0.117676	-0.320425	0.163382	0.600118	0.00381257	-0.195269	0.0449712	-0.000540606	0.997054
cg21433170	11:313408	IFITM1	0.443562	0.48332	-0.047086	5.62664e-15	NA	NA	-0.118122	0.011323	0.116591	0.591503	-0.360856	0.0661651	0.182005	0.0477805	-0.115393	0.403575
cg21549285	21:42799141	MX1;MX1	0.440076	0.787733	-0.296356	1.13351e-38	NA	NA	-0.431982	0.00807872	0.762411	0.315527	-2.17695	0.0014648	0.801858	0.0125445	-0.806798	0.0945958
cg21979287	15:45007854	B2M	0.364106	0.387482	-0.0458058	6.8161e-12	-0.0264256	1.7232e-07	-0.115174	0.0324127	0.00200862	0.993603	-0.385195	0.0890458	0.280137	0.00811866	-0.0113767	0.943087
cg21995613	8:144106922	NA	0.688937	0.744846	-0.0696772	1.35755e-16	-0.0578149	5.19618e-05	-0.0477121	0.453117	-0.049957	0.865633	-0.862943	0.00116415	0.0306443	0.806688	-0.183461	0.32833
cg22107533	15:45028083	TRIM69;TRIM69	0.43776	0.467715	-0.0312588	4.89906e-09	-0.037055	1.38624e-07	-0.0438995	0.315751	0.277144	0.17212	-0.215516	0.241202	0.158904	0.0646946	-0.0679591	0.598964
cg22199238	11:613857	IRF7;IRF7;IRF7;IRF7;IRF7;IRF7	0.71867	0.720292	-0.028466	4.87414e-08	NA	NA	0.0731446	0.0704712	-0.161161	0.391181	-0.0474589	0.780484	-0.12243	0.124246	-0.265403	0.0260339
cg22293458	3:184483865	NA	0.0785145	0.0626142	0.0133153	1.93318e-08	-0.220607	3.74605e-10	0.0561609	0.00434935	-0.213293	0.0198123	0.0182261	0.826566	-0.0762493	0.0497963	-0.0537188	0.35757
cg22475676	10:91179508	IFIT5	0.405187	0.438569	-0.0432581	4.18427e-08	-0.0743144	0.0106568	0.0335537	0.585163	0.164072	0.56519	-0.114333	0.658144	-0.0477753	0.693003	-0.367527	0.042343
cg22485558	21:42797918	MX1;MX1;MX1	0.123776	0.174128	-0.0403233	1.16065e-22	-0.0627251	2.66458e-09	-0.0496047	0.117802	0.0171392	0.907435	-0.333346	0.0122002	0.0873417	0.161947	-0.133475	0.154055
cg22673476	2:233983207	INPP5D;INPP5D	0.336071	0.308107	0.0207723	8.54176e-09	NA	NA	-0.00101861	0.971263	-0.0209912	0.872907	0.273797	0.0208285	-0.0619134	0.265652	0.12292	0.14032
cg22693837	15:81591058	IL16;IL16;IL16	0.192146	0.158915	0.0210425	1.75121e-08	-0.028811	3.79588e-05	-0.00968261	0.73605	0.047999	0.718795	0.16474	0.171974	-0.0026156	0.963108	0.017272	0.838595
cg22713958	17:76976245	LGALS3BP	0.744485	0.766843	-0.0338749	6.39202e-10	-0.0338402	1.20333e-07	-0.0306203	0.447009	0.260303	0.163309	-0.480259	0.00436825	0.0959588	0.225828	-0.22206	0.0612877
cg22764925	22:24979964	GGT1	0.668968	0.751336	-0.0678656	2.46529e-14	-0.0704438	1.64639e-09	-0.136005	0.04064	0.158955	0.607014	-0.659855	0.0180321	0.175824	0.179438	0.0130477	0.947087
cg22862003	21:42797588	MX1;MX1	0.437089	0.644814	-0.170089	4.59292e-30	-0.0439692	3.57111e-09	-0.28003	0.00992125	0.177385	0.725903	-1.6362	0.000320755	0.499756	0.0194913	-0.26468	0.410682
cg22930808	3:122281881	PARP9;PARP9;DTX3L;PARP9;PARP9;PARP9;PARP9	0.461638	0.724289	-0.201488	9.44396e-24	NA	NA	-0.344266	0.0187491	0.233153	0.732429	-1.68808	0.00604579	0.689348	0.0167966	-0.63415	0.143257
cg22940798	6:32805554	TAP2;TAP2	0.488861	0.535196	-0.0507403	1.38529e-10	NA	NA	-0.116776	0.0555143	0.265504	0.349001	-0.203207	0.428779	0.206305	0.0858476	0.221596	0.218939
cg22987546	4:38080474	TBC1D1;TBC1D1	0.372485	0.373484	0.0245893	2.21767e-08	0.0847754	5.78153e-09	0.0683026	0.0495242	-0.293463	0.0691093	0.00523288	0.971509	-0.115834	0.0908363	0.0178141	0.862546
cg23232773	6:31431902	HCP5	0.615272	0.639399	-0.0563167	5.19124e-12	NA	NA	-0.135775	0.0275883	0.192764	0.501464	-0.34771	0.180308	0.241633	0.0465221	0.0903109	0.620563
cg23352030	20:62198469	PRIC285;PRIC285	0.737438	0.64851	0.0669883	1.61857e-14	-0.0586372	4.85855e-07	0.167076	0.0127341	-0.24984	0.423709	0.38383	0.174472	-0.352881	0.00748903	0.160732	0.418421
cg23387863	15:77472416	SGK269	0.693105	0.727023	-0.0332021	2.41024e-09	NA	NA	-0.0381567	0.37317	0.00490011	0.980349	-0.405006	0.0241565	0.055548	0.510256	0.00289563	0.981743
cg23540139	11:614521	IRF7;IRF7;IRF7;IRF7;IRF7;IRF7	0.608967	0.643312	-0.0436151	1.63668e-13	NA	NA	-0.0177047	0.69585	-0.148819	0.47882	-0.623142	0.000986057	0.0297804	0.73836	-0.0681063	0.61042
cg23570810	11:315102	IFITM1	0.449539	0.601508	-0.149857	2.22708e-27	-0.0930401	9.33142e-06	-0.38023	0.000180701	0.69086	0.145495	-1.33659	0.00178657	0.672267	0.000786055	-0.132333	0.661493
cg23831685	1:174844547	RABGAP1L;RABGAP1L;RABGAP1L;RABGAP1L	0.678275	0.784323	-0.0962082	7.15249e-16	-0.0794139	2.56091e-06	-0.138357	0.124103	-0.349223	0.403423	-1.12035	0.00293957	0.258012	0.145245	-0.123353	0.642752
cg23891909	15:26107382	ATP10A	0.143823	0.179644	-0.0314205	3.11681e-11	NA	NA	-0.0620516	0.104764	0.0517303	0.771085	-0.209266	0.193329	0.105929	0.159666	-0.0422584	0.708636
cg23892836	6:29692085	HLA-F;HLA-F;HLA-F	0.528996	0.566789	-0.0492583	3.20798e-13	NA	NA	-0.0607556	0.242823	0.100231	0.678222	-0.533431	0.0144282	0.181811	0.0755053	-0.126022	0.412007
cg23923934	6:31322914	HLA-B	0.59949	0.634135	-0.0654392	1.82163e-12	NA	NA	-0.118329	0.105083	0.51791	0.126457	-0.671296	0.0285049	0.223661	0.119718	-0.0118478	0.956229
cg23928123	10:91063132	IFIT2	0.48447	0.553912	-0.046786	6.86833e-16	NA	NA	-0.0688023	0.133998	-0.170268	0.424691	-0.717191	0.000182217	0.196051	0.0298311	-0.176758	0.192318
cg24103563	11:5645324	TRIM34;TRIM34;TRIM6-TRIM34	0.824704	0.855115	-0.0293463	1.53257e-08	0.0095422	0.00773542	-0.0103978	0.795204	-0.00336355	0.985566	-0.56316	0.000759391	-0.0298237	0.705277	-0.12629	0.285217
cg24298610	21:42796936	MX1;MX1;MX1	0.79921	0.859635	-0.0498588	1.25006e-13	NA	NA	-0.110565	0.0277606	0.163786	0.483548	-0.869102	3.38508e-05	0.174011	0.0788247	-0.0106014	0.943179
cg24304309	1:154577895	ADAR;ADAR;ADAR;ADAR	0.668984	0.691637	-0.0315051	4.18105e-08	NA	NA	-0.00169757	0.968156	-0.18937	0.337002	-0.45757	0.0101661	0.0277	0.740701	-0.0887934	0.479202
cg24351901	6:29692092	HLA-F;HLA-F;HLA-F	0.329917	0.360645	-0.040057	3.69705e-13	-0.0608279	1.60403e-12	-0.0393527	0.354175	0.109353	0.579179	-0.205328	0.249969	0.0866812	0.299808	-0.130673	0.297235
cg24603130	18:60253492	ZCCHC2	0.469741	0.371372	0.0604254	1.3308e-10	-0.018106	0.000146675	0.139513	0.0522671	-0.345201	0.301536	0.809635	0.00724722	-0.411568	0.00353537	0.521713	0.013809
cg24678928	4:169240829	DDX60	0.653625	0.83082	-0.141773	4.90201e-20	NA	NA	-0.291425	0.0112079	0.415026	0.438021	-1.69506	0.000428257	0.572644	0.0113576	-0.314364	0.355647
cg24898914	6:32810706	PSMB8;PSMB8	0.813008	0.808915	-0.0205409	6.61123e-08	NA	NA	-0.0232979	0.420814	0.0587936	0.661664	-0.361286	0.00283912	0.0726652	0.201886	0.0916046	0.283458
cg25008614	15:44956192	SPG11;SPG11	0.543739	0.551482	-0.0314329	3.54534e-08	NA	NA	-0.0674415	0.139238	0.2608	0.218103	-0.0271612	0.887483	0.118514	0.186972	0.126427	0.348102
cg25178683	17:76976267	LGALS3BP	0.55677	0.606009	-0.0505032	4.06611e-09	NA	NA	-0.126436	0.0566531	0.0604304	0.844713	-0.953962	0.000585887	0.26023	0.0462428	-0.196799	0.315657
cg25242306	13:74667131	KLF12	0.239901	0.199781	0.0270627	2.14895e-09	-0.0333198	5.63449e-05	-0.00623882	0.858213	0.134526	0.406326	0.248887	0.0894225	-0.0702039	0.306863	0.19891	0.0531317
cg25345365	11:114050114	ZBTB16;ZBTB16	0.402042	0.451118	-0.0468866	6.13442e-10	NA	NA	-0.0766382	0.192982	0.24785	0.364567	0.192825	0.436136	0.0196573	0.865442	-0.0338442	0.845737
cg25637655	6:29911542	HLA-A	0.21631	0.298346	-0.083083	2.83502e-08	NA	NA	-0.227926	0.0526207	0.962492	0.0779423	-0.304357	0.538929	0.415095	0.0730776	-0.12454	0.720378
cg25843003	6:31431312	HCP5	0.131805	0.193816	-0.0662543	1.67711e-16	0.0400959	6.34101e-05	-0.141231	0.0280967	0.381074	0.202566	-0.171055	0.527992	0.169143	0.182358	0.0756969	0.690922
cg25884651	4:169396337	DDX60L;DDX60L	0.757991	0.801346	-0.0335392	2.13423e-11	-0.10559	1.96055e-06	-0.102318	0.00902408	0.487423	0.00734269	-0.252153	0.12681	0.123597	0.11	0.0222629	0.847987
cg25984164	1:174844560	RABGAP1L;RABGAP1L;RABGAP1L;RABGAP1L	0.646825	0.778412	-0.113327	8.06616e-20	NA	NA	-0.180569	0.0529887	0.0400638	0.926457	-1.02295	0.00898093	0.253835	0.167504	-0.0708589	0.797434
cg25998594	14:24632095	IRF9	0.806282	0.871153	-0.0620998	3.18179e-19	-0.113818	5.72709e-09	-0.0267695	0.594849	-0.310667	0.18316	-0.717729	0.000636643	0.107252	0.278823	-0.382543	0.00975307
cg26081786	14:34650335	NA	0.319661	0.310756	0.0203738	2.49266e-08	NA	NA	0.0210503	0.494278	0.0152727	0.914924	0.166775	0.197304	-0.116124	0.0549666	0.0997214	0.272457
cg26312951	21:42797847	MX1;MX1	0.254662	0.377647	-0.110864	2.3328e-21	NA	NA	-0.253248	0.00345984	0.240233	0.552066	-0.888589	0.0148212	0.455957	0.00754717	-0.15683	0.541632
cg26422453	13:43546394	EPSTI1;EPSTI1	0.877515	0.88795	-0.0159899	2.78718e-09	-0.0815528	0.00191512	0.0335285	0.0987267	-0.235523	0.012266	-0.267624	0.0016392	-0.0767569	0.054709	-0.101057	0.0918071
cg26505274	12:121474114	OASL;OASL;OASL	0.755322	0.683088	0.0763819	5.12819e-17	NA	NA	0.141887	0.0374875	-0.212601	0.502774	0.51217	0.074199	-0.389972	0.00359276	0.387997	0.0540393
cg26651978	17:76965407	NA	0.62754	0.605804	0.024962	8.22205e-09	-0.0549962	1.30937e-06	0.106589	0.00172741	-0.363011	0.0218344	0.154881	0.281198	-0.153314	0.0224164	0.10458	0.30017
cg26882438	3:122399120	PARP14	0.502894	0.596077	-0.0851913	1.50717e-18	-0.0338997	7.17372e-06	-0.224527	0.00211873	0.351045	0.302959	-0.995126	0.00118529	0.455443	0.00153656	0.238417	0.271328
cg27032101	11:312841	IFITM1	0.760612	0.76425	-0.02189	3.21585e-08	NA	NA	0.0139179	0.639667	-0.27812	0.0433297	-0.141627	0.256747	-0.0575156	0.325492	-0.125133	0.153442
cg27335571	1:27669563	SYTL1;SYTL1	0.116517	0.109677	0.0113626	5.32056e-08	0.0220631	0.00424622	-0.0525111	0.00421009	0.118267	0.16645	0.0453326	0.558516	0.0604951	0.0950227	0.140415	0.00959061
cg27470213	17:76967695	LGALS3BP	0.166382	0.122969	0.0431285	3.24231e-14	0.0293683	0.000287378	0.0837168	0.05457	-0.0272779	0.892877	0.545559	0.00279314	-0.160025	0.0619946	0.0879865	0.494549
cg27529346	6:31322926	HLA-B	0.729255	0.730483	-0.0393449	2.7217e-10	-0.0484132	0.00107696	-0.0509897	0.276622	0.402048	0.064184	-0.368297	0.0611906	0.113446	0.218758	-0.134197	0.332126
cg27537252	15:45006400	B2M	0.355849	0.481872	-0.137427	2.82798e-23	-0.0750636	5.0581e-06	-0.302409	0.00318103	0.422482	0.376835	-0.94669	0.0284007	0.608543	0.00256164	-0.00934854	0.975485
cg27540367	19:41848134	TGFB1	0.126345	0.121483	0.0167899	1.65098e-09	NA	NA	-0.0607945	0.00611251	0.268183	0.00918984	-0.0215266	0.818147	0.047732	0.276	0.102236	0.119435
cg27612129	16:57017595	CETP	0.504879	0.472898	0.0306618	1.22053e-12	-0.082622	5.76941e-13	0.0514765	0.1327	-0.101482	0.523483	0.336172	0.019257	-0.163939	0.0147772	0.100558	0.320108

## Sheet: Infl-DMPs
Inflammatory-DMPs
					discovery		replication		neutrophils interaction		B cell interaction		Monocytes interaction		CD4T interaction		CD8T interaction
cpg	chr_loc	gene	mean SLE	mean CTRL	beta	P	beta	P	beta	P	beta	P	beta	P	beta	P	beta	P
cg13452062	1:79088559	IFI44L	0.330126	0.865059	-0.516843	7.46807e-40	NA	NA	-0.676634	0.000938654	1.47527	0.122029	-2.26612	0.00854785	1.06704	0.00819403	-0.791555	0.192286
cg21549285	21:42799141	MX1	0.42696	0.787733	-0.371629	2.57916e-36	-0.210659	2.11074e-05	-0.431982	0.00807872	0.762411	0.315527	-2.17695	0.0014648	0.801858	0.0125445	-0.806798	0.0945958
cg05696877	1:79088769	IFI44L	0.289477	0.700125	-0.422691	6.35619e-34	-0.214643	0.000208124	-0.608919	0.000179892	1.40884	0.0635114	-1.47305	0.0320632	1.017	0.00152229	-0.242756	0.615866
cg07815522	3:122282157	PARP9	0.485051	0.728442	-0.263841	2.50817e-32	NA	NA	-0.319069	0.0196088	0.39505	0.534777	-1.98535	0.000523635	0.608833	0.0237163	-0.538421	0.183133
cg05552874	10:91153143	IFIT1	0.364605	0.674866	-0.242901	2.53378e-30	-0.138148	7.74186e-05	-0.415287	0.00030185	0.509755	0.34269	-1.58764	0.00102987	0.695279	0.00216457	-0.258683	0.449124
cg22862003	21:42797588	MX1	0.431549	0.644814	-0.211062	1.68833e-29	-0.11548	0.000332872	-0.28003	0.00992125	0.177385	0.725903	-1.6362	0.000320755	0.499756	0.0194913	-0.26468	0.410682
cg00959259	3:122281975	PARP9	0.330806	0.599831	-0.267411	7.6001e-29	-0.19122	2.36195e-07	-0.362631	0.00241571	0.868335	0.119008	-1.1292	0.0249736	0.584202	0.0132067	-0.422759	0.233047
cg07839457	16:57023022	NLRC5	0.323302	0.494676	-0.240594	1.13433e-26	-0.149607	0.00011014	-0.352992	0.00120037	0.760062	0.134844	-1.02639	0.025543	0.760194	0.000388711	-0.246715	0.445871
cg05883128	4:169239131	DDX60	0.402398	0.497751	-0.147438	1.75825e-26	-0.0772119	0.000908733	-0.248993	0.00351382	0.369466	0.352909	-1.17275	0.00105685	0.408444	0.0151658	-0.176288	0.48599
cg22930808	3:122281881	PARP9	0.43087	0.724289	-0.254641	8.27088e-26	-0.17251	7.48923e-05	-0.344266	0.0187491	0.233153	0.732429	-1.68808	0.00604579	0.689348	0.0167966	-0.63415	0.143257
cg08122652	3:122281939	PARP9	0.637796	0.816729	-0.201314	8.36461e-25	-0.135116	0.000105011	-0.234049	0.0594067	-0.00069191	0.999044	-1.81868	0.000459576	0.489311	0.045217	-0.521595	0.155047
cg03038262	11:315262	IFITM1	0.474876	0.516434	-0.154306	1.26185e-24	-0.0843352	0.000448472	-0.32865	7.28242e-05	0.489672	0.206651	-1.12673	0.00125879	0.56006	0.00061297	-0.0479437	0.846014
cg23570810	11:315102	IFITM1	0.48632	0.601508	-0.206655	1.51388e-24	-0.0991861	0.00151839	-0.38023	0.000180701	0.69086	0.145495	-1.33659	0.00178657	0.672267	0.000786055	-0.132333	0.661493
cg24678928	4:169240829	DDX60	0.665254	0.83082	-0.177446	1.41735e-23	NA	NA	-0.291425	0.0112079	0.415026	0.438021	-1.69506	0.000428257	0.572644	0.0113576	-0.314364	0.355647
cg03607951	1:79085586	IFI44L	0.243691	0.541644	-0.215823	1.61028e-22	-0.140676	0.000301989	-0.300818	0.0058624	-0.0547321	0.914366	-1.34696	0.00331359	0.489403	0.0229734	-0.0523048	0.871648
cg06981309	3:146260954	PLSCR1	0.218494	0.458708	-0.14626	1.34564e-21	-0.0867304	0.00243995	-0.141171	0.0725494	-0.243776	0.504754	-0.924338	0.00503248	0.177112	0.253004	-0.212354	0.360863
cg10959651	2:7018020	RSAD2	0.146296	0.264017	-0.118851	1.9741e-20	-0.0566741	0.000745014	-0.154946	0.00560914	0.207071	0.427055	-0.678886	0.00387299	0.321878	0.00345105	-0.219719	0.184889
cg14595557	2:7006786	CMPK2	0.277437	0.426925	-0.0958364	3.37782e-20	NA	NA	-0.166866	0.002343	0.234328	0.359603	-0.634233	0.00598227	0.23805	0.0278539	-0.16059	0.323568
cg26312951	21:42797847	MX1	0.258444	0.377647	-0.145409	4.57136e-20	-0.0831242	0.00653323	-0.253248	0.00345984	0.240233	0.552066	-0.888589	0.0148212	0.455957	0.00754717	-0.15683	0.541632
cg01028142	2:7004578	CMPK2	0.766695	0.873823	-0.106655	2.67349e-19	-0.094209	0.000190043	-0.152056	0.127087	0.0151966	0.973826	-1.60644	0.000111666	0.284124	0.147624	-0.425061	0.148569
cg06188083	10:91093005	IFIT3	0.465071	0.558192	-0.173404	8.48472e-19	-0.125088	0.00013185	-0.302513	0.00617777	0.0705625	0.891025	-1.35557	0.00349019	0.536889	0.0136424	-0.297858	0.362988
cg01190666	20:62204908	PRIC285	0.430727	0.543382	-0.0850325	1.12816e-18	NA	NA	-0.126652	0.0125214	0.206329	0.382287	-0.517539	0.0152209	0.246954	0.0133907	-0.114212	0.447103
cg19371652	12:113415883	OAS2	0.261265	0.291601	-0.0755369	1.11634e-17	-0.0444377	0.0100181	-0.177831	0.00035145	0.325682	0.161116	-0.482652	0.0215911	0.298259	0.00237618	0.0322672	0.827409
cg27537252	15:45006400	B2M	0.413662	0.481872	-0.174553	1.71412e-17	NA	NA	-0.302409	0.00318103	0.422482	0.376835	-0.94669	0.0284007	0.608543	0.00256164	-0.00934854	0.975485
cg12439472	13:43565399	EPSTI1	0.340783	0.632036	-0.334787	2.60719e-17	NA	NA	-0.564408	0.00064112	1.23067	0.110687	-1.59879	0.0219241	0.894164	0.00613672	-0.148515	0.762507
cg08888522	2:163172908	IFIH1	0.779117	0.872585	-0.095198	4.96235e-17	NA	NA	-0.227089	0.00752953	0.336667	0.395081	-0.913514	0.0105668	0.422491	0.0115844	-0.136322	0.588336
cg14943355	12:3980704	PARP11	0.453627	0.570354	-0.170422	4.98798e-16	NA	NA	-0.272045	0.00788866	0.472177	0.322169	-1.12366	0.00904486	0.42636	0.0346961	-0.0574804	0.849804
cg00790756	20:47476986	NA	0.456169	0.689064	-0.110886	1.70644e-15	NA	NA	-0.34939	1.17231e-13	0.896936	6.05148e-05	0.121315	0.552955	0.645665	4.00384e-12	0.441061	0.00201066
cg16411857	16:57023191	NLRC5	0.1096	0.178944	-0.105368	2.25875e-15	-0.0688154	0.00321937	-0.218524	4.6431e-06	0.286051	0.201578	-0.219543	0.279306	0.379291	5.64818e-05	0.173602	0.223074
cg06562969	13:43567153	EPSTI1	0.603549	0.629618	-0.119476	2.85797e-15	NA	NA	-0.250787	0.00439625	0.259807	0.52682	-1.16766	0.00158588	0.48544	0.00510728	-0.126014	0.62942
cg25998594	14:24632095	IRF9	0.835007	0.871153	-0.0654821	5.84484e-15	NA	NA	-0.0267695	0.594849	-0.310667	0.18316	-0.717729	0.000636643	0.107252	0.278823	-0.382543	0.00975307
cg06716655	1:154579727	ADAR	0.119444	0.207006	-0.110734	7.2082e-15	NA	NA	-0.171405	0.0023505	0.394952	0.132577	-0.362024	0.127962	0.331855	0.00277863	-0.223195	0.181587
cg04880620	12:113415945	OAS2	0.512597	0.511883	-0.0599265	1.89475e-14	NA	NA	-0.100498	0.0124428	0.152151	0.416437	-0.412909	0.0145811	0.190415	0.016176	-0.0633911	0.594616
cg26882438	3:122399120	PARP14	0.519588	0.596077	-0.120232	3.42831e-14	NA	NA	-0.224527	0.00211873	0.351045	0.302959	-0.995126	0.00118529	0.455443	0.00153656	0.238417	0.271328
cg10549986	2:7018153	RSAD2	0.0680891	0.163904	-0.0917134	3.86431e-14	NA	NA	-0.130627	0.00717487	0.230503	0.308441	-0.544695	0.0076526	0.323341	0.000700606	-0.20679	0.150602
cg01079652	1:79118191	IFI44	0.78165	0.864658	-0.0921171	4.09279e-14	-0.0556955	0.0305556	-0.192604	0.0631345	0.20644	0.668411	-1.41706	0.0010881	0.341733	0.094092	-0.209366	0.494563
cg01553433	19:17515486	BST2	0.113167	0.193501	-0.0691624	6.39503e-14	NA	NA	-0.0837647	0.0389312	0.00927587	0.960803	-0.482234	0.00458879	0.135573	0.0898264	0.026436	0.825707
cg05566585	20:35634250	RBL1	0.241783	0.447201	-0.0586836	1.00545e-13	NA	NA	-0.182539	8.19594e-11	0.541475	4.3063e-05	-0.0997202	0.410067	0.277287	6.99685e-07	0.277902	0.00100595
cg24298610	21:42796936	MX1	0.797939	0.859635	-0.0616483	1.04972e-13	NA	NA	-0.110565	0.0277606	0.163786	0.483548	-0.869102	3.38508e-05	0.174011	0.0788247	-0.0106014	0.943179
cg13304609	1:79085162	IFI44L	0.786878	0.859344	-0.0783451	2.27611e-13	-0.0935576	0.00102141	-0.205429	0.00838268	0.335616	0.355144	-1.08383	0.00090987	0.365875	0.0171577	-0.066603	0.773073
cg11702942	8:144102584	LY6E	0.717615	0.749213	-0.0579366	8.90347e-13	-0.0302115	0.0462172	-0.0432092	0.364023	-0.173313	0.432787	-0.505269	0.0112846	0.0767269	0.412943	-0.0701424	0.617773
cg07082452	8:22547688	EGR3	0.255201	0.390645	-0.0613071	1.23961e-12	-0.0237973	0.0206166	-0.139455	7.16159e-07	0.388277	0.00322113	0.0984874	0.411618	0.281192	3.75277e-07	0.0249623	0.767063
cg26535158	17:40175841	NKIRAS2	0.218778	0.410426	-0.0591919	1.29149e-12	-0.0322088	0.000321915	-0.153254	1.05242e-09	0.606158	2.3719e-07	0.0737167	0.494558	0.274258	3.3036e-08	0.110678	0.143794
cg03425812	15:45005363	B2M	0.514849	0.57067	-0.19249	1.47816e-12	NA	NA	-0.33033	0.00772992	0.529856	0.359045	-1.11849	0.0321547	0.588045	0.0160898	0.123483	0.736941
cg22485558	21:42797918	MX1	0.115545	0.174128	-0.0527219	1.55278e-12	NA	NA	-0.0496047	0.117802	0.0171392	0.907435	-0.333346	0.0122002	0.0873417	0.161947	-0.133475	0.154055
cg14293575	22:18635460	USP18	0.819809	0.853585	-0.0798152	1.69067e-12	-0.0633547	0.00505674	0.038644	0.694314	-0.574208	0.20789	-1.51723	0.000214894	0.00670297	0.972378	-0.784276	0.00665337
cg13155430	21:42795929	MX1	0.835093	0.89775	-0.0757635	2.27465e-12	NA	NA	-0.0512234	0.537153	-0.210977	0.583921	-1.5714	5.13307e-06	0.0885734	0.587786	-0.380515	0.119968
cg14864167	8:66751182	PDE7A	0.583363	0.64279	-0.15274	2.67874e-12	-0.139958	0.000471888	-0.321745	0.0127844	0.702777	0.24264	-1.54226	0.00447695	0.442892	0.0822737	-0.248706	0.51588
cg21433170	11:313408	IFITM1	0.470766	0.48332	-0.0685976	3.61894e-12	NA	NA	-0.118122	0.011323	0.116591	0.591503	-0.360856	0.0661651	0.182005	0.0477805	-0.115393	0.403575
cg20118717	6:33400505	SYNGAP1	0.238007	0.37897	-0.0507212	4.07697e-12	NA	NA	-0.129103	2.56576e-06	0.396724	0.00199697	0.0119115	0.918857	0.230728	2.04996e-05	0.0470138	0.56688
cg26889953	15:22915992	CYFIP1	0.287863	0.482716	-0.0704175	5.05548e-12	-0.0269922	0.0028629	-0.161056	2.21495e-09	0.432665	0.000642632	-0.202535	0.0792713	0.314186	3.12605e-09	0.233253	0.00388943
cg01463146	17:7341479	FGF11	0.248614	0.388494	-0.0645971	6.02235e-12	NA	NA	-0.167593	1.25144e-08	0.434013	0.00172369	0.0716371	0.570089	0.296658	3.40897e-07	0.0988951	0.26399
cg01543184	17:79881543	MAFG	0.258056	0.447299	-0.06482	6.90038e-12	NA	NA	-0.220103	1.63461e-11	0.379985	0.0143807	0.0500642	0.722739	0.369597	1.18484e-08	0.233335	0.0181581
cg13849515	17:54969261	MIR3614	0.64744	0.527643	0.0768873	7.88942e-12	NA	NA	0.0868188	0.0653835	-0.233674	0.285883	0.407374	0.0395909	-0.214191	0.0207788	0.23944	0.0852319
cg23314866	19:48016020	NAPA	0.152648	0.29464	-0.0603228	1.05065e-11	-0.0228704	0.0419958	-0.13458	2.29099e-06	0.331605	0.0129534	0.0406832	0.737325	0.204369	0.000288177	0.159185	0.0611374
cg08818207	6:32820355	TAP1	0.438952	0.433115	-0.0854467	1.30218e-11	-0.0765834	0.00125975	-0.18322	0.00210721	0.379239	0.172221	-0.611025	0.0149197	0.363545	0.00193913	0.0278862	0.874742
cg03131556	17:943108	ABR	0.356516	0.468698	-0.0558035	1.36569e-11	NA	NA	-0.155091	1.38369e-09	0.430836	0.000350688	0.0243806	0.824587	0.284137	1.90574e-08	0.088555	0.251282
cg17986793	21:42797899	MX1	0.100732	0.177568	-0.0712192	1.48781e-11	NA	NA	-0.0740273	0.0782269	0.000393904	0.998392	-0.427926	0.0152676	0.127534	0.12343	-0.0811612	0.513736
cg25984164	1:174844560	RABGAP1L	0.685047	0.778412	-0.106327	1.72631e-11	NA	NA	-0.180569	0.0529887	0.0400638	0.926457	-1.02295	0.00898093	0.253835	0.167504	-0.0708589	0.797434
cg25539555	1:8285172	NA	0.229002	0.393073	-0.0461865	1.78451e-11	NA	NA	-0.107808	1.28012e-05	0.411819	0.000345877	0.0361242	0.730896	0.185143	0.000146965	0.0676962	0.358532
cg08926253	11:614761	IRF7	0.479922	0.602264	-0.0870779	1.85698e-11	-0.0751431	0.000732761	-0.113116	0.141014	0.102788	0.77345	-0.962524	0.00277065	0.244978	0.105253	-0.248492	0.273586
cg15982099	11:47399813	SPI1	0.298024	0.532791	-0.0786068	2.0948e-11	-0.031855	0.00362214	-0.28953	4.6166e-13	0.713659	0.000171828	0.128669	0.458166	0.542955	6.30624e-12	0.293572	0.0156099
cg12331471	2:231282369	SP100	0.112465	0.155315	-0.0787922	2.16892e-11	NA	NA	-0.1851	1.55261e-05	0.398943	0.0466804	-0.301331	0.0973803	0.327356	0.000107263	0.16704	0.190981
cg07362849	19:17516901	BISPR	0.108414	0.161834	-0.0595556	2.57034e-11	NA	NA	-0.0643144	0.0982179	-0.0725756	0.68809	-0.253717	0.120755	0.146967	0.0547849	-0.0880674	0.443638
cg26505274	12:121474114	OASL	0.753133	0.683088	0.106502	2.6744e-11	NA	NA	0.141887	0.0374875	-0.212601	0.502774	0.51217	0.074199	-0.389972	0.00359276	0.387997	0.0540393
cg12049875	20:19955868	RIN2	0.306878	0.441461	-0.0474494	2.94596e-11	-0.0197299	0.0471629	-0.153712	6.76074e-10	0.50286	1.70696e-05	0.246344	0.0210185	0.270159	4.15801e-08	0.0874066	0.244776
cg05475649	15:45007015	B2M	0.541099	0.531692	-0.107908	3.22544e-11	NA	NA	-0.195912	0.016543	0.131859	0.72903	-0.9378	0.00629039	0.470679	0.00338947	-0.135244	0.576386
cg10020520	16:30976186	SETD1A	0.281199	0.408288	-0.0413999	3.90006e-11	-0.0230021	0.00660174	-0.108737	1.10559e-06	0.367839	0.000419746	0.166729	0.0791904	0.223061	3.71242e-07	-0.000391395	0.995327
cg12596733	6:2124644	GMDS	0.165748	0.363571	-0.048139	3.93835e-11	NA	NA	-0.121862	1.54048e-06	0.496422	2.61199e-05	-0.258972	0.0161815	0.205905	3.96033e-05	0.135378	0.0738942
cg25017777	1:9298817	H6PD	0.315427	0.449403	-0.0374168	4.23272e-11	-0.0287062	0.00270944	-0.08975	1.22794e-05	0.184137	0.055457	-0.0726262	0.40509	0.174106	1.65134e-05	0.0686244	0.262469
cg09948374	1:174844517	RABGAP1L	0.6599	0.762316	-0.102343	5.05839e-11	NA	NA	-0.169055	0.0574964	-0.259607	0.530446	-0.995036	0.00768842	0.253695	0.147975	-0.123865	0.637981
cg11638399	8:29441416	NA	0.193621	0.376466	-0.043639	5.35528e-11	NA	NA	-0.121656	4.0815e-07	0.454143	5.08052e-05	0.00106025	0.991748	0.226108	1.80585e-06	0.0900482	0.210592
cg20026613	22:45609419	C22orf9	0.250834	0.402259	-0.0616071	5.55714e-11	NA	NA	-0.116615	3.41148e-05	0.350808	0.00758135	-0.0360784	0.762713	0.240405	1.39776e-05	-0.0370866	0.65852
cg14870271	17:76976010	LGALS3BP	0.347347	0.375897	-0.0698319	5.80618e-11	NA	NA	-0.134404	0.0105521	0.25619	0.295159	-0.641215	0.00366389	0.300907	0.00359539	-0.148083	0.341487
cg08099136	6:32811251	PSMB8	0.32501	0.35622	-0.0855234	6.73866e-11	-0.0643893	0.00227192	-0.195577	0.000616369	0.379415	0.154697	-0.565668	0.0188985	0.340669	0.00248368	0.0983715	0.562245
cg05994974	7:139761087	PARP12	0.258472	0.44505	-0.144359	8.0963e-11	-0.0808135	0.00462548	-0.133098	0.0991605	0.424526	0.257507	-0.325152	0.338405	0.279581	0.0784217	-0.389385	0.102221
cg03209720	6:157727126	C6orf35	0.23463	0.3727	-0.0481374	8.18851e-11	NA	NA	-0.159855	1.04163e-09	0.557843	5.51813e-06	-0.0569162	0.613076	0.239316	4.28431e-06	0.228748	0.00363479
cg10093938	1:19248952	IFFO2	0.254739	0.427112	-0.0470768	8.46806e-11	NA	NA	-0.127004	1.72364e-07	0.395008	0.000518089	0.00393739	0.969745	0.257755	6.87411e-08	0.0568297	0.435516
cg14578677	4:38859770	TLR6	0.230115	0.411952	-0.0483418	8.78979e-11	-0.0319489	0.0244278	-0.166302	3.02464e-09	0.589589	7.11969e-06	-0.0412405	0.731872	0.240777	1.56743e-05	0.255111	0.00240887
cg05954120	1:156254757	TMEM79	0.236644	0.380358	-0.0414246	1.13755e-10	NA	NA	-0.130452	2.72634e-09	0.43605	2.24029e-05	-0.0325509	0.729561	0.244423	1.61397e-08	0.12974	0.0492435
cg06033320	8:66750110	PDE7A	0.66457	0.669044	-0.101677	1.23932e-10	NA	NA	-0.281873	0.00951862	0.173819	0.731477	-1.23806	0.00671992	0.445079	0.0378245	0.0353557	0.912622
cg15610437	19:827821	AZU1	0.293645	0.429986	-0.0458156	1.24873e-10	-0.0281237	0.00281037	-0.122785	4.99208e-07	0.34082	0.0029091	-0.0164951	0.87426	0.215498	7.9185e-06	0.0668556	0.360847
cg24514600	8:128805414	PVT1	0.316808	0.555042	-0.072849	1.334e-10	NA	NA	-0.234866	1.37242e-08	0.777912	5.99988e-05	0.267999	0.130072	0.370456	6.28103e-06	0.357384	0.00391494
cg04927537	17:76976091	LGALS3BP	0.434849	0.503303	-0.114372	1.57547e-10	NA	NA	-0.208965	0.0101505	0.377871	0.318144	-1.00772	0.00314681	0.382849	0.0167927	-0.247986	0.302992
cg02215171	4:89379156	HERC5	0.266635	0.387052	-0.0622625	1.63638e-10	NA	NA	-0.0857511	0.0530353	-0.036565	0.859226	-0.394441	0.0341684	0.190433	0.0289743	-0.251626	0.054468
cg01971407	11:313624	IFITM1	0.489876	0.519447	-0.0815214	1.71459e-10	NA	NA	-0.172098	0.0034678	0.176974	0.519241	-0.469647	0.0584867	0.305347	0.00849138	-0.135583	0.437522
cg24168413	19:35630388	FXYD1	0.353885	0.478781	-0.0508024	1.72406e-10	-0.0290197	8.92847e-05	-0.211793	1.34867e-14	0.706929	5.24737e-08	0.0723103	0.545816	0.402135	1.27564e-13	0.146795	0.0803043
cg12110437	8:144098888	LY6E	0.398739	0.462864	-0.137144	1.75063e-10	-0.0901344	0.0288476	-0.24453	0.00686637	-0.0224655	0.957508	-0.421568	0.269287	0.396275	0.0262682	0.0782591	0.770427
cg08553572	19:947765	ARID3A	0.246261	0.36254	-0.0555907	1.82889e-10	-0.0578993	8.39612e-06	-0.189401	9.01336e-09	0.628881	4.64814e-05	-0.0318759	0.821454	0.346191	1.02378e-07	0.26124	0.00817893
cg21123446	22:43356001	PACSIN2	0.160208	0.322609	-0.0551435	2.1981e-10	NA	NA	-0.159686	4.82739e-11	0.55567	1.09222e-06	0.0518264	0.620644	0.261955	5.4546e-08	0.163282	0.0259693
cg25990696	13:110042516	NA	0.464257	0.685345	-0.0726624	2.33957e-10	NA	NA	-0.240771	4.21534e-09	0.880979	4.31322e-06	0.104951	0.550491	0.434777	7.80551e-08	0.199947	0.104843
cg15455222	9:132370310	NTMT1	0.283204	0.43354	-0.051776	2.62147e-10	NA	NA	-0.134455	8.49326e-08	0.441299	0.000173107	0.0135419	0.899601	0.273938	2.84711e-08	0.0683509	0.364295
cg24329397	14:103781770	NA	0.216227	0.375478	-0.0476385	2.76195e-10	NA	NA	-0.138271	1.19574e-07	0.558982	4.37499e-06	0.0420834	0.706166	0.227039	1.11794e-05	0.0950072	0.225157
cg25044615	1:101097057	LINC01349	0.203623	0.357719	-0.0405977	2.78822e-10	NA	NA	-0.0937724	5.04418e-05	0.267044	0.0134324	-0.187437	0.055751	0.192319	2.37068e-05	0.144304	0.0358998
cg23470684	15:90749351	SEMA4B	0.262015	0.44646	-0.0450484	2.92521e-10	NA	NA	-0.119233	6.30022e-07	0.334079	0.00288945	-0.121257	0.234599	0.231222	9.32297e-07	0.0896994	0.210524
cg13844341	7:2116368	MAD1L1	0.349772	0.509852	-0.0505974	3.21416e-10	NA	NA	-0.149449	8.57893e-08	0.501507	0.000123164	-0.000189011	0.998736	0.304205	2.96706e-08	0.0972496	0.245534
cg27470213	17:76967695	LGALS3BP	0.149833	0.122969	0.0588293	3.79302e-10	NA	NA	0.0837168	0.05457	-0.0272779	0.892877	0.545559	0.00279314	-0.160025	0.0619946	0.0879865	0.494549
cg01526089	17:3819390	P2RX1	0.242156	0.363959	-0.0480249	3.91461e-10	NA	NA	-0.166094	4.60566e-10	0.40117	0.00142976	0.0447955	0.695977	0.300678	1.13099e-08	0.125938	0.117242
cg10346606	7:130024389	CPA1	0.278578	0.449626	-0.0498029	4.08469e-10	NA	NA	-0.146593	1.81351e-09	0.438364	0.000130426	-0.100641	0.336143	0.33045	4.06334e-12	0.108834	0.138289
cg18800754	9:35538890	RUSC2	0.241325	0.40378	-0.0632445	4.37528e-10	NA	NA	-0.169227	3.83093e-08	0.474566	0.00102247	-0.0230232	0.861244	0.26488	1.40898e-05	0.219136	0.0174563
cg17635493	1:44443997	B4GALT2	0.234099	0.360822	-0.0382873	4.41831e-10	NA	NA	-0.0894494	5.22396e-05	0.353264	0.000596614	-0.0853928	0.362676	0.16061	0.000229895	0.0270669	0.681303
cg07095530	7:100859728	ZNHIT1	0.339308	0.490722	-0.0502701	4.41972e-10	-0.0188648	0.0139163	-0.200393	3.74035e-13	0.650251	5.83525e-07	-0.00654753	0.956356	0.368531	1.39528e-11	0.231881	0.00556152
cg06195428	12:48295148	VDR	0.236224	0.419427	-0.0460159	4.4619e-10	NA	NA	-0.116344	1.66433e-05	0.347628	0.00588583	-0.0891375	0.437484	0.215239	5.31923e-05	0.0796231	0.323239
cg12828896	15:45005365	B2M	0.460988	0.504981	-0.170505	4.61982e-10	NA	NA	-0.296503	0.011687	0.594413	0.277555	-0.897989	0.0697648	0.619517	0.00741624	0.0107754	0.97533
cg27058077	1:200337470	NA	0.242775	0.429428	-0.0563488	5.13961e-10	NA	NA	-0.184364	1.67644e-11	0.431238	0.000885613	-0.0310895	0.792632	0.329112	1.24638e-09	0.269017	0.00111506
cg15642312	3:184037951	EIF4G1	0.251106	0.352849	-0.0414863	5.21395e-10	NA	NA	-0.118872	2.39609e-06	0.460918	8.68071e-05	0.0883529	0.410298	0.190574	0.000131355	0.142001	0.0590802
cg08701420	10:105044051	INA	0.231373	0.427737	-0.0520428	5.31299e-10	NA	NA	-0.119031	1.48679e-05	0.282787	0.0279101	-0.142028	0.223716	0.241357	8.05196e-06	0.061301	0.454845
cg18321881	7:33012040	FKBP9	0.185169	0.396828	-0.0512933	5.31945e-10	NA	NA	-0.10983	0.000322496	0.268082	0.0599729	-0.222657	0.084649	0.251745	2.67543e-05	0.136537	0.132321
cg16987437	2:231282895	SP100	0.671148	0.685007	-0.0797258	5.58235e-10	NA	NA	-0.0810927	0.24168	0.164975	0.608025	-0.835081	0.00397287	0.0677532	0.619486	-0.126621	0.535956
cg24674925	1:153337977	NA	0.185925	0.349717	-0.0443174	5.76349e-10	NA	NA	-0.12975	5.55713e-07	0.425946	0.000440792	-0.0244322	0.825143	0.258164	4.16065e-07	0.110466	0.15442
cg00893008	17:39802313	NA	0.193245	0.393366	-0.0561372	5.79459e-10	NA	NA	-0.16214	3.59033e-09	0.470541	0.000268757	0.00867993	0.94131	0.309101	1.14311e-08	0.174674	0.0343984
cg00869668	17:1549012	SCARF1	0.23982	0.446389	-0.067688	5.97385e-10	NA	NA	-0.252623	2.37062e-11	0.836136	2.57955e-06	0.0580242	0.722181	0.471369	2.70179e-10	0.0791005	0.489996
cg13980638	1:183249236	NMNAT2	0.24557	0.396362	-0.0431889	6.19374e-10	NA	NA	-0.119172	1.65859e-07	0.32028	0.00271805	-0.0385583	0.691818	0.232904	2.0475e-07	0.0960681	0.159181
cg06806891	3:128323079	NA	0.338006	0.47182	-0.0428623	6.27829e-10	NA	NA	-0.111251	4.84695e-06	0.383809	0.000727367	0.0730133	0.480749	0.221587	3.71668e-06	-0.0720606	0.321585
cg00243880	7:101775880	CUX1	0.253095	0.434765	-0.0448877	6.52129e-10	NA	NA	-0.131693	9.54884e-08	0.490889	2.0546e-05	0.0763986	0.468971	0.236244	1.25067e-06	0.035923	0.627841
cg12299361	1:53796769	NA	0.241724	0.422356	-0.0491812	6.56895e-10	-0.016947	0.0373779	-0.128332	6.29042e-07	0.365122	0.00247893	0.0479267	0.662703	0.255726	4.53417e-07	0.0422356	0.584116
cg12906975	8:144105259	NA	0.897911	0.915146	-0.0231754	6.81735e-10	-0.0220342	0.0160683	-0.0117149	0.707995	0.0485332	0.738115	-0.571042	1.11461e-05	0.0208032	0.735461	-0.162786	0.0773442
cg00674311	10:352348	DIP2C	0.272823	0.434887	-0.0379245	7.58223e-10	NA	NA	-0.0980673	4.75155e-05	0.453221	5.11714e-05	-0.0644546	0.52876	0.162132	0.000659233	0.113054	0.115209
cg16643542	19:827843	AZU1	0.337147	0.484633	-0.0458461	8.08565e-10	-0.0295851	0.00039663	-0.196315	1.5862e-11	0.596315	1.40935e-05	-0.0251645	0.841433	0.393252	6.63996e-12	0.173167	0.0494331
cg27212386	1:38411997	INPP5B	0.230637	0.398064	-0.0423688	8.27703e-10	NA	NA	-0.106534	5.84818e-06	0.130953	0.235356	-0.169017	0.0905476	0.215729	3.08488e-06	0.1431	0.0411431
cg27552857	19:4542866	SEMA6B	0.422051	0.549102	-0.0498088	8.85297e-10	-0.02435	0.0101539	-0.211754	7.69876e-12	0.640329	1.14844e-05	-0.0414391	0.756635	0.351952	9.98891e-09	0.324938	0.00049157
cg17251968	16:89300741	NA	0.238654	0.441024	-0.0476027	1.04486e-09	NA	NA	-0.117475	4.8511e-05	0.284362	0.0353964	-0.179699	0.142685	0.212617	0.000191892	0.134638	0.117777
cg21234265	9:132370351	NA	0.244557	0.42776	-0.0556548	1.09158e-09	-0.024338	0.0172781	-0.171154	4.55983e-09	0.247456	0.0730062	-0.0726915	0.561603	0.289301	5.55482e-07	0.208911	0.0171694
cg14463959	1:159054867	NA	0.206463	0.358312	-0.0392795	1.11829e-09	NA	NA	-0.11799	1.17849e-08	0.298688	0.00215339	-0.081299	0.358962	0.205133	5.3162e-07	0.175096	0.00472273
cg19713585	16:2298791	ECI1	0.513562	0.678507	-0.0568478	1.1362e-09	NA	NA	-0.141511	2.27367e-05	0.264675	0.0906619	-0.03524	0.8039	0.222709	0.000742359	0.171584	0.0846104
cg26167603	20:23206181	NA	0.142671	0.268964	-0.0424618	1.16364e-09	NA	NA	-0.12421	3.67051e-07	0.310786	0.00669562	0.0808383	0.437988	0.177993	0.000238156	0.136907	0.0609765
cg08459290	2:25873333	DTNB	0.248335	0.408994	-0.039297	1.203e-09	NA	NA	-0.0726537	0.00224794	0.136928	0.216835	-0.0439259	0.662059	0.156479	0.000818264	-0.0528464	0.453906
cg23928123	10:91063132	IFIT2	0.462219	0.553912	-0.0598988	1.23419e-09	NA	NA	-0.0688023	0.133998	-0.170268	0.424691	-0.717191	0.000182217	0.196051	0.0298311	-0.176758	0.192318
cg13524037	6:32904074	HLA-DMB	0.178261	0.349236	-0.0435407	1.24535e-09	NA	NA	-0.149513	8.94075e-09	0.30726	0.0122181	-0.0436326	0.695474	0.29442	8.839e-09	0.212336	0.00644343
cg03753191	13:43566902	EPSTI1	0.108104	0.119351	-0.0440872	1.29977e-09	-0.042308	0.00119497	-0.0970643	0.00380913	0.166067	0.288188	-0.208931	0.139867	0.225421	0.000625214	-0.0780979	0.432431
cg01948202	3:122400474	PARP14	0.119052	0.219003	-0.112088	1.41575e-09	NA	NA	-0.142211	0.0214361	0.442716	0.123493	-0.138791	0.594397	0.196764	0.106505	-0.181036	0.322465
cg21995613	8:144106922	NA	0.757281	0.744846	-0.0604705	1.4633e-09	NA	NA	-0.0477121	0.453117	-0.049957	0.865633	-0.862943	0.00116415	0.0306443	0.806688	-0.183461	0.32833
cg20084702	20:36330360	CTNNBL1	0.268633	0.446197	-0.0437729	1.72206e-09	NA	NA	-0.124896	1.72761e-06	0.430427	0.000415906	-0.136141	0.220724	0.264379	2.54451e-07	0.105888	0.174927
cg09370867	1:27961680	FGR	0.458375	0.706332	-0.100752	1.74956e-09	NA	NA	-0.296187	5.29883e-07	0.91505	0.000931395	0.0174122	0.944913	0.544515	2.94762e-06	0.260242	0.140903
cg19503687	22:29237423	NA	0.200655	0.412816	-0.0446553	1.83012e-09	NA	NA	-0.118155	1.01646e-05	0.44024	0.000417639	0.0506458	0.656373	0.232012	1.07098e-05	-0.00743236	0.925932
cg09858955	2:58135951	VRK2	0.450614	0.531119	-0.121494	1.95885e-09	NA	NA	-0.269782	0.0011618	0.562558	0.146484	-0.494058	0.15916	0.61844	0.000150027	0.348324	0.15753
cg17178546	17:62408907	NA	0.251495	0.423117	-0.0484	2.02931e-09	NA	NA	-0.135546	3.26025e-06	0.447157	0.00101376	0.112971	0.362118	0.228198	7.3123e-05	0.0905122	0.298404
cg11047325	17:76354934	SOCS3	0.523517	0.589433	-0.125335	2.03722e-09	NA	NA	-0.230528	0.00454932	1.01115	0.0073569	-0.354357	0.301474	0.224506	0.161947	0.199854	0.406752
cg11016993	17:25959419	LGALS9	0.124228	0.278139	-0.0463714	2.08797e-09	NA	NA	-0.0071453	0.841461	-0.157731	0.341131	-0.306262	0.0408777	-0.0692491	0.324472	-0.311484	0.00298284
cg22254413	20:19194649	SLC24A3	0.843507	0.795175	0.059214	2.14513e-09	NA	NA	0.146918	4.55744e-05	-0.461115	0.00609839	0.0826813	0.588795	-0.311373	1.09917e-05	-0.0041804	0.96896
cg16606773	20:19955806	RIN2	0.451556	0.598955	-0.0534857	2.38497e-09	-0.0254368	0.00534647	-0.240554	6.62821e-13	0.750975	2.01313e-06	0.076365	0.598561	0.43377	5.77829e-11	0.251646	0.0131724
cg05229803	11:94278407	FUT4	0.304488	0.402958	-0.0457835	2.62666e-09	NA	NA	-0.118793	2.03622e-05	0.315279	0.0155693	-0.0835191	0.480682	0.25328	3.76841e-06	0.0465216	0.575972
cg26605164	10:102821565	KAZALD1	0.239529	0.390761	-0.0457595	2.6748e-09	NA	NA	-0.127886	9.75441e-07	0.320675	0.00882509	-0.00756135	0.945867	0.259979	4.15926e-07	0.0159322	0.838574
cg17525495	17:56401734	BZRAP1	0.288371	0.49577	-0.0633006	2.71963e-09	NA	NA	-0.17257	5.99843e-06	0.425623	0.0171075	0.17453	0.28166	0.336781	7.24322e-06	0.15773	0.165725
cg06070496	18:3706638	DLGAP1	0.569313	0.59077	0.0521625	2.76075e-09	NA	NA	0.115965	0.000956476	-0.475588	0.0035609	0.167206	0.259949	-0.16244	0.0191443	-0.12468	0.231609
cg11202345	17:76976057	LGALS3BP	0.18339	0.210056	-0.0664472	2.80575e-09	NA	NA	-0.142968	0.0035662	0.297988	0.192406	-0.502478	0.014976	0.268727	0.00541438	-0.0636932	0.661652
cg12371075	3:182978449	MCF2L2	0.19772	0.373041	-0.0380963	2.82792e-09	NA	NA	-0.134754	5.75014e-08	0.316296	0.00675729	-0.163874	0.122389	0.233492	1.96456e-06	0.236974	0.00139386
cg15015109	17:65136480	HELZ	0.2715	0.436404	-0.0442439	2.90976e-09	NA	NA	-0.123287	5.39689e-07	0.428796	0.000190782	-0.0165315	0.874853	0.270408	2.08531e-08	0.045584	0.536229
cg01309328	6:32811253	PSMB8	0.347104	0.367533	-0.0750403	2.9146e-09	-0.0505957	0.00675063	-0.159856	0.00406151	0.172471	0.506131	-0.403247	0.0856267	0.33012	0.00256309	0.0351414	0.83138
cg24574692	2:241926608	NA	0.320082	0.468338	-0.0515314	2.95766e-09	NA	NA	-0.165459	7.79751e-11	0.548079	4.55338e-06	0.116306	0.288503	0.32028	1.65512e-10	0.116121	0.131035
cg04757806	11:94278595	FUT4	0.380064	0.485076	-0.041777	3.12815e-09	-0.017659	0.0204451	-0.175441	8.77958e-12	0.572501	2.23604e-06	0.0147686	0.894229	0.314243	6.43169e-10	0.154645	0.0469128
cg14426099	1:159798788	SLAMF8	0.241408	0.416985	-0.0418081	3.18562e-09	NA	NA	-0.116281	5.72412e-06	0.346349	0.00384903	-0.0461044	0.672502	0.230016	5.14246e-06	0.00589151	0.938696
cg04453669	1:171973557	DNM3	0.231153	0.391157	-0.0398054	3.2778e-09	NA	NA	-0.0939883	4.2879e-05	0.234766	0.0287875	-0.106326	0.275295	0.149296	0.00100273	0.122194	0.0738674
cg09930046	19:840737	PRTN3	0.210601	0.335015	-0.0388611	3.37338e-09	-0.0301798	0.000126995	-0.143618	3.24664e-09	0.486617	1.88238e-05	0.00336823	0.9742	0.311663	5.55776e-11	0.146266	0.0450057
cg05296619	13:114834683	RASA3	0.256228	0.410997	-0.0424914	3.40268e-09	-0.0211464	0.0200626	-0.135355	2.57683e-08	0.321739	0.00490988	0.0606377	0.560109	0.266757	2.48154e-08	0.0940285	0.197885
cg23018755	17:79881529	MAFG	0.227752	0.428456	-0.0630473	3.4988e-09	NA	NA	-0.201971	4.10225e-08	0.297294	0.0868668	0.0861762	0.584308	0.347587	1.79141e-06	0.130439	0.238019
cg09166556	1:156724277	NA	0.286092	0.513602	-0.0488757	3.55687e-09	-0.0318104	0.0367749	-0.138026	3.59885e-06	0.333879	0.0167381	0.0799534	0.528348	0.226489	0.000119658	0.117736	0.185774
cg18787963	17:76409193	PGS1	0.184554	0.300448	-0.0451305	3.74493e-09	NA	NA	-0.113393	9.80363e-05	0.291938	0.0317613	0.0226881	0.854206	0.213212	0.000201006	0.0587343	0.498065
cg08044454	7:37024552	ELMO1	0.198121	0.386773	-0.0478801	3.87279e-09	NA	NA	-0.146145	6.05671e-07	0.476148	0.000508816	0.108987	0.382914	0.26617	4.10479e-06	0.0816419	0.351971
cg07188863	11:110055425	NA	0.241158	0.384139	-0.038339	4.09438e-09	NA	NA	-0.0806614	0.000424535	0.26186	0.0140512	-0.109422	0.258532	0.18662	3.26581e-05	0.0694181	0.307478
cg12303312	11:8737012	ST5	0.218233	0.360273	-0.0366381	4.37985e-09	NA	NA	-0.105107	9.62522e-06	0.410947	0.00020285	0.00727891	0.942552	0.221177	2.15119e-06	0.115357	0.103353
cg10901323	4:77519000	SHROOM3	0.192066	0.350996	-0.0387785	4.51479e-09	NA	NA	-0.0869528	0.00165378	0.212665	0.098745	0.0188247	0.87202	0.148953	0.00625899	0.212101	0.00946042
cg05694292	11:122563400	UBASH3B	0.259238	0.403818	-0.0374567	4.60278e-09	NA	NA	-0.0810811	0.00050089	0.285397	0.00850227	-0.199202	0.0429212	0.149813	0.0010995	0.0382364	0.580896
cg08418670	19:4374567	SH3GL1	0.488714	0.660605	-0.0579402	4.68285e-09	-0.0288718	0.0133335	-0.215249	2.42107e-07	0.509285	0.00928132	0.129636	0.466361	0.380879	3.70956e-06	0.199693	0.10967
cg27327093	17:3651276	ITGAE	0.375706	0.503692	-0.0400752	4.8202e-09	NA	NA	-0.125293	6.69957e-08	0.439285	5.16638e-05	-0.0073872	0.940672	0.24367	9.7357e-08	0.107249	0.123368
cg22051853	7:2647589	IQCE	0.273012	0.400968	-0.0416674	5.15645e-09	NA	NA	-0.166384	9.01711e-09	0.517556	0.000138616	0.0637728	0.60724	0.344543	1.3622e-09	0.145132	0.0952722
cg04858164	15:57324333	TCF12	0.309206	0.565267	-0.0635238	5.32231e-09	NA	NA	-0.181204	1.80651e-06	0.568774	0.00135139	0.102544	0.525957	0.378275	3.94954e-07	0.0745411	0.511534
cg08538199	1:226349364	ACBD3	0.186048	0.368012	-0.0512274	5.41676e-09	NA	NA	-0.177428	4.32908e-12	0.588154	1.07827e-06	0.011764	0.91544	0.303592	2.277e-09	0.151447	0.0510744
cg07293059	20:61582921	SLC17A9	0.254469	0.399152	-0.0440314	5.43355e-09	NA	NA	-0.129943	2.52846e-07	0.323307	0.00628212	0.0645307	0.548739	0.23232	3.0261e-06	0.16371	0.0298659
cg09255910	1:221055790	HLX	0.260534	0.38643	-0.037829	5.46082e-09	NA	NA	-0.137749	4.69857e-09	0.449616	4.56999e-05	0.0115585	0.90879	0.242944	1.731e-07	0.106134	0.133626
cg07824483	17:79882042	MAFG	0.281932	0.451296	-0.0516729	5.67517e-09	-0.0392991	0.00022005	-0.158523	3.23675e-08	0.640107	1.68341e-06	-0.107597	0.380514	0.271827	1.63705e-06	0.167227	0.0518633
cg02584257	2:240422121	NA	0.223342	0.38145	-0.0399416	5.79143e-09	NA	NA	-0.108107	6.38629e-06	0.420861	0.000161909	-0.102301	0.315204	0.192432	4.66672e-05	0.0908005	0.204142
cg22589974	8:19421623	CSGALNACT1	0.206053	0.348174	-0.0404966	5.83421e-09	NA	NA	-0.109165	9.12226e-06	0.391497	0.000644108	0.0184493	0.860046	0.259326	7.28412e-08	0.0836102	0.254849
cg03301498	19:39889222	MED29	0.225561	0.372057	-0.0447989	5.90165e-09	-0.0441389	3.1546e-05	-0.12581	1.28707e-05	0.439846	0.00107571	-0.0795879	0.516166	0.290003	2.89343e-07	0.131077	0.127418
cg08293124	12:56121733	CD63	0.190336	0.332616	-0.0416986	5.99028e-09	NA	NA	-0.121123	4.30782e-07	0.355208	0.00155223	0.0561363	0.582998	0.216203	4.85937e-06	0.189914	0.00791952
cg21757790	21:37574701	DOPEY2	0.262311	0.444739	-0.0461308	6.3205e-09	NA	NA	-0.126513	6.19929e-07	0.248245	0.0373406	0.180497	0.0949468	0.259012	2.09378e-07	0.0195105	0.797485
cg22764925	22:24979964	GGT1	0.669668	0.751336	-0.0835488	6.56007e-09	NA	NA	-0.136005	0.04064	0.158955	0.607014	-0.659855	0.0180321	0.175824	0.179438	0.0130477	0.947087
cg10718809	11:64087106	PRDX5	0.247603	0.388236	-0.0410756	6.67637e-09	NA	NA	-0.124742	1.8714e-06	0.320284	0.00899226	0.166888	0.13393	0.23856	3.70444e-06	0.138724	0.0759029
cg10563063	16:70734236	VAC14	0.313166	0.471997	-0.0625174	7.26343e-09	NA	NA	-0.239102	1.57491e-12	0.732187	4.55336e-06	0.111428	0.446687	0.437785	5.89964e-11	0.181541	0.0770543
cg00736299	16:4730465	MGRN1	0.348957	0.565789	-0.0901523	7.42423e-09	-0.045707	0.00635834	-0.290967	2.45902e-07	1.15177	1.17334e-05	-0.0529675	0.825882	0.598411	6.67252e-08	0.246968	0.143635
cg04195852	1:22867029	NA	0.231849	0.42773	-0.0469171	7.42704e-09	NA	NA	-0.121892	2.95693e-06	0.299811	0.0141361	-0.36142	0.00105597	0.221065	1.72919e-05	0.268263	0.000531801
cg09837467	1:183523933	NA	0.343144	0.414577	0.0679286	7.57885e-09	NA	NA	0.171764	0.000166283	-0.575037	0.00682725	0.355181	0.0656966	-0.307316	0.000632761	-0.100324	0.459912
cg03815962	8:61496575	RAB2A	0.242656	0.438694	-0.0466099	8.10859e-09	NA	NA	-0.155824	9.95118e-09	0.387585	0.00245456	-0.114761	0.32446	0.300195	2.09076e-08	0.114822	0.160126
cg23460082	9:138951983	NACC2	0.270452	0.439681	-0.0481907	8.37854e-09	NA	NA	-0.145224	7.55698e-07	0.481224	0.000454323	-0.142965	0.253213	0.233943	5.62564e-05	0.265249	0.00242229
cg15201259	6:90845604	BACH2	0.220232	0.357015	-0.0363263	8.45161e-09	NA	NA	-0.0900611	2.75837e-05	0.252894	0.0117424	-0.0262867	0.773272	0.161683	0.000135301	0.145758	0.0225064
cg10784983	11:43709197	HSD17B12	0.231815	0.376172	-0.0374098	8.51987e-09	NA	NA	-0.107464	8.26618e-07	0.249173	0.0148601	-0.0422871	0.649223	0.202394	2.48013e-06	0.126465	0.0522485
cg13072055	18:60648732	NA	0.187713	0.366316	-0.0380665	8.72396e-09	NA	NA	-0.117291	2.30276e-06	0.394144	0.000675631	0.0127083	0.904342	0.242655	6.6058e-07	0.0417504	0.573911
cg11187245	6:31323397	HLA-B	0.723903	0.711433	-0.0879018	8.75331e-09	NA	NA	-0.161324	0.0169394	0.507819	0.105933	-0.453081	0.111257	0.265488	0.0461213	0.00840255	0.966505
cg07276449	17:77967501	TBC1D16	0.194223	0.342413	-0.046706	8.818e-09	NA	NA	-0.127411	1.43172e-06	0.206158	0.0968638	0.017925	0.873573	0.242354	3.26337e-06	0.0533157	0.500243
cg08863777	11:94278457	FUT4	0.35919	0.501393	-0.0528058	9.02235e-09	NA	NA	-0.202259	1.27999e-09	0.599976	0.000128685	0.0830358	0.561852	0.402843	8.01582e-10	0.22942	0.0220834
cg03313180	8:29396983	NA	0.286845	0.436584	-0.0381023	9.2549e-09	NA	NA	-0.0974083	3.88671e-05	0.325497	0.00320102	-0.0268484	0.789414	0.201806	1.46034e-05	0.0540155	0.444072
cg04605308	12:132357369	NA	0.22023	0.345868	-0.0351318	9.30064e-09	NA	NA	-0.0828956	5.7664e-05	0.358663	0.000180367	0.046812	0.592471	0.139021	0.000632257	0.067198	0.273651
cg00290637	12:54807846	ITGA5	0.23653	0.384432	-0.0372068	9.36918e-09	NA	NA	-0.110775	1.33435e-06	0.138984	0.196992	-0.00776831	0.936603	0.203828	6.45988e-06	0.111557	0.1033
cg25298189	19:935259	ARID3A	0.300905	0.445342	-0.0494983	9.46239e-09	-0.0226253	0.0453545	-0.139808	2.04171e-07	0.415008	0.000997201	-0.0137137	0.905033	0.278626	1.4252e-07	0.0446408	0.580192
cg17404534	7:6461991	DAGLB	0.346667	0.50954	-0.0442447	9.47329e-09	-0.0316231	0.00269077	-0.122098	1.09792e-05	0.543122	2.54934e-05	0.160798	0.172787	0.246575	6.3776e-06	-0.0084846	0.918504
cg22016995	11:614787	IRF7	0.92495	0.958703	-0.0352784	9.74253e-09	-0.0312323	0.0235501	-0.0220299	0.707442	-0.0629555	0.817251	-0.983855	5.67363e-05	0.138646	0.229845	-0.251431	0.146295
cg12592772	12:123166661	NA	0.178737	0.334155	-0.0362	9.74336e-09	NA	NA	-0.11845	7.4768e-08	0.424892	3.6508e-05	-0.0710498	0.450392	0.226024	1.90129e-07	0.0899308	0.173392
cg10734665	15:26107410	ATP10A	0.191696	0.242599	-0.0585846	9.88337e-09	-0.0391047	0.0427787	-0.0609557	0.176291	0.00535673	0.979594	-0.2979	0.115748	0.0685562	0.440107	0.0216881	0.870663
cg14028598	1:171714300	NA	0.292324	0.529208	-0.0582526	9.97326e-09	NA	NA	-0.141721	9.68356e-05	0.46681	0.00588135	-0.11012	0.475015	0.276174	0.000114139	0.0602753	0.577734
cg09153462	8:62602643	ASPH	0.738765	0.819591	-0.0525027	1.02111e-08	NA	NA	-0.14844	0.000142506	0.405758	0.0258992	-0.285269	0.084132	0.233646	0.00243072	0.274182	0.0179062
cg27094376	16:3639688	BTBD12	0.30253	0.435166	-0.0438082	1.03992e-08	-0.0294846	0.000592447	-0.134128	2.40173e-07	0.326015	0.00749728	0.099942	0.367266	0.265079	2.14593e-07	0.068427	0.379414
cg19789466	12:113344923	OAS1	0.0413763	0.0653418	-0.0207278	1.06697e-08	NA	NA	-0.0193643	0.137756	0.0635213	0.294462	-0.0578264	0.291996	0.0307001	0.232183	-0.0399999	0.299318
cg05919238	17:79244158	SLC38A10	0.384987	0.58125	-0.0541141	1.092e-08	NA	NA	-0.184571	2.06224e-08	0.615943	6.47702e-05	0.117186	0.405692	0.312355	1.61953e-06	0.214132	0.0301035
cg08215318	16:86016387	NA	0.311375	0.485793	-0.0639246	1.15574e-08	-0.0384019	0.00710114	-0.217405	1.66439e-08	0.299473	0.0997044	0.00899165	0.956547	0.384317	4.44352e-07	0.269011	0.0198718
cg10552523	11:313478	IFITM1	0.323727	0.34803	-0.073916	1.19155e-08	NA	NA	-0.171656	0.00411791	0.0987164	0.723495	-0.524091	0.0376117	0.29885	0.0112584	-0.0110667	0.950283
cg13250178	10:81034149	ZMIZ1	0.239262	0.378613	-0.043563	1.21434e-08	NA	NA	-0.103495	7.42699e-05	0.299974	0.0138815	0.052445	0.636026	0.205712	6.29853e-05	0.0235826	0.761888
cg06465076	5:96027378	CAST	0.284694	0.542181	-0.0676773	1.21441e-08	NA	NA	-0.16105	7.58549e-05	0.531753	0.00507516	0.127916	0.458684	0.319319	6.71469e-05	0.222465	0.0660343
cg26305504	19:947612	ARID3A	0.430019	0.54856	-0.0526876	1.23747e-08	-0.0243461	0.0107194	-0.197831	4.69421e-09	0.583218	0.000237607	-0.123497	0.393823	0.346519	2.11083e-07	0.308437	0.00230291
cg22565340	11:47400175	SPI1	0.189874	0.371528	-0.0552092	1.25292e-08	NA	NA	-0.201128	1.01169e-08	0.594967	0.000307591	-0.180095	0.231009	0.386035	2.40531e-08	0.224264	0.0333563
cg16405432	14:95973710	NA	0.329888	0.500686	-0.0538101	1.26364e-08	-0.0267926	0.0274484	-0.196604	5.28793e-10	0.423215	0.00467393	-0.10388	0.445348	0.397391	1.71499e-10	0.192515	0.0435688
cg04788999	1:949850	ISG15	0.715263	0.784533	-0.0936649	1.32346e-08	NA	NA	-0.0137531	0.842107	-0.0189694	0.952792	-0.672427	0.0200968	0.12524	0.356569	-0.561701	0.00562805
cg03546163	6:35654363	FKBP5	0.432494	0.591758	-0.129831	1.33529e-08	-0.170529	8.57239e-07	-0.286054	0.00150547	1.01505	0.0155008	0.386481	0.3103	0.381699	0.0320202	0.014272	0.957479
cg17387577	12:124864657	NCOR2	0.164379	0.28323	-0.0410317	1.33992e-08	NA	NA	-0.144445	7.15122e-10	0.320554	0.00378551	-0.0928915	0.3564	0.264723	1.06831e-08	0.119129	0.0917639
cg01922918	1:21665104	ECE1	0.193921	0.341224	-0.0370357	1.36312e-08	NA	NA	-0.0869673	0.000261582	0.351598	0.00150323	-0.0512042	0.611892	0.157898	0.000771189	-0.00758351	0.914801
cg20397849	11:67051709	ADRBK1	0.251412	0.401854	-0.0391997	1.38696e-08	NA	NA	-0.0944705	2.28014e-05	0.467369	6.1293e-06	-0.108158	0.253356	0.214399	9.55024e-07	-0.0309342	0.642015
cg12792363	11:63274030	LGALS12	0.270171	0.479168	-0.0566745	1.41855e-08	NA	NA	-0.212172	1.03203e-09	0.676213	3.43704e-05	-0.126423	0.397159	0.37115	6.72365e-08	0.295428	0.00465874
cg26999340	8:105424711	DPYS	0.254251	0.393625	-0.03563	1.44325e-08	NA	NA	-0.0855057	0.000194541	0.202658	0.0586005	-0.0722627	0.457362	0.188352	2.93734e-05	0.110476	0.105255
cg19280540	19:16553711	EPS15L1	0.224179	0.338813	-0.035386	1.45869e-08	NA	NA	-0.0958155	1.68912e-05	0.164491	0.114939	-0.0637226	0.500675	0.169223	0.000117356	0.114426	0.0846121
cg20581967	20:47474823	NA	0.244	0.377757	-0.0346356	1.46752e-08	NA	NA	-0.0673689	0.00172551	0.0561941	0.575444	-0.150004	0.0983252	0.116905	0.00580093	0.105836	0.0967596
cg07878065	18:2641871	NA	0.0673895	0.0875026	-0.0389002	1.47148e-08	NA	NA	-0.104119	3.59243e-05	0.173433	0.141566	-0.192457	0.0715111	0.198097	6.57801e-05	0.127961	0.0880264
cg23891909	15:26107382	ATP10A	0.136629	0.179644	-0.0494241	1.488e-08	NA	NA	-0.0620516	0.104764	0.0517303	0.771085	-0.209266	0.193329	0.105929	0.159666	-0.0422584	0.708636
cg23173175	13:31293165	ALOX5AP	0.25733	0.408529	-0.0382857	1.57357e-08	NA	NA	-0.110808	3.70037e-06	0.410504	0.000236336	-0.170257	0.0943545	0.21652	4.38052e-06	0.0736522	0.303296
cg22698501	19:3521294	FZR1	0.227985	0.368053	-0.0376293	1.6248e-08	NA	NA	-0.0950919	5.97741e-05	0.551408	4.58431e-07	0.0445933	0.657367	0.176279	0.000159692	0.0143747	0.838686
cg24833456	10:71204907	NA	0.207119	0.399237	-0.0405249	1.66464e-08	NA	NA	-0.131237	1.07476e-06	0.49271	8.63436e-05	-0.0396806	0.729401	0.210465	7.67967e-05	0.155668	0.0527951
cg05857980	17:79297706	TMEM105	0.243379	0.395386	-0.0408785	1.81447e-08	NA	NA	-0.138873	6.80135e-09	0.339379	0.00263248	-0.0171887	0.867147	0.255386	6.66015e-08	0.146453	0.0418963
cg22571899	10:81030727	ZMIZ1	0.190379	0.317397	-0.0354577	1.81988e-08	NA	NA	-0.107907	1.84448e-07	0.373548	0.000112828	0.0214385	0.808389	0.192905	2.34062e-06	0.0167419	0.787417
cg21148428	20:47487052	NA	0.176478	0.329561	-0.0370298	1.89812e-08	NA	NA	-0.0957323	2.78878e-05	0.26895	0.0117503	-0.228986	0.0179124	0.196773	1.19091e-05	0.106907	0.116205
cg12870332	10:126664580	ZRANB1	0.276233	0.461728	-0.0471497	1.94366e-08	NA	NA	-0.136315	5.60679e-06	0.408686	0.00358879	0.00761417	0.952473	0.231375	9.51666e-05	0.133302	0.136807
cg20513239	17:993384	ABR	0.240055	0.381659	-0.0383295	1.99769e-08	NA	NA	-0.107835	8.24841e-06	0.459354	4.41291e-05	-0.0331984	0.746903	0.229715	1.33202e-06	0.122655	0.0890062
cg01404893	16:89043547	CBFA2T3	0.189428	0.323897	-0.0402325	2.00509e-08	NA	NA	-0.125914	3.68373e-07	0.327153	0.00485669	-0.0331759	0.753628	0.215556	1.05869e-05	0.197513	0.00754078
cg21530469	2:32490776	NLRC4	0.299365	0.506128	-0.0485507	2.02421e-08	NA	NA	-0.110826	0.000251099	0.184652	0.191815	0.0697696	0.586406	0.210107	0.000425401	0.023872	0.790986
cg26002008	5:1477719	LPCAT1	0.191966	0.316881	-0.0340375	2.03668e-08	NA	NA	-0.114108	2.26549e-08	0.378729	7.45539e-05	-0.0435551	0.618233	0.224578	2.28263e-08	0.0526426	0.390926
cg26884033	21:47786512	PCNT	0.320726	0.450431	-0.038911	2.08137e-08	NA	NA	-0.063482	0.0144734	0.114802	0.342133	0.017356	0.874075	0.10834	0.0341729	-0.000490676	0.99491
cg03310874	7:4850260	RADIL	0.29753	0.478806	-0.0688023	2.08417e-08	-0.0312386	0.00804228	-0.149306	2.19325e-05	0.645582	7.85972e-05	-0.0660032	0.65875	0.297861	1.68895e-05	0.187028	0.0742335
cg01880551	5:1478347	LPCAT1	0.234198	0.404151	-0.0332829	2.16364e-08	NA	NA	-0.0886719	0.00012856	0.235496	0.0293799	-0.0179099	0.85527	0.154487	0.000718467	0.100486	0.144553
cg16651347	1:175042297	TNN	0.228647	0.383644	-0.0343989	2.18762e-08	NA	NA	-0.0926067	2.04752e-05	0.332895	0.00101996	-0.00705491	0.939125	0.200556	2.63852e-06	0.0739374	0.254051
cg23363263	2:224751989	WDFY1	0.241572	0.481078	-0.0458776	2.28125e-08	-0.0348789	0.00869689	-0.12866	2.9968e-05	0.348146	0.0156597	-0.178819	0.171534	0.288007	1.9274e-06	0.0660506	0.472414
cg14301914	9:92505019	NA	0.206006	0.347437	-0.0354676	2.4265e-08	NA	NA	-0.112966	2.28217e-07	0.253913	0.0133024	-0.0355582	0.702907	0.213642	6.86546e-07	0.171968	0.00835786
cg23771052	16:27299412	FLJ21408	0.210355	0.393816	-0.0411623	2.43282e-08	NA	NA	-0.133003	1.88074e-08	0.301572	0.00677706	-0.0694789	0.492766	0.24214	2.15611e-07	0.159523	0.0245329
cg15831217	14:79542386	NRXN3	0.613569	0.580587	0.0664393	2.44697e-08	NA	NA	0.158953	0.00058813	-0.590573	0.00605885	0.232975	0.233634	-0.301128	0.000946744	0.0648598	0.637056
cg25178683	17:76976267	LGALS3BP	0.580265	0.606009	-0.0755405	2.47999e-08	NA	NA	-0.126436	0.0566531	0.0604304	0.844713	-0.953962	0.000585887	0.26023	0.0462428	-0.196799	0.315657
cg13443575	17:33775961	SLFN13	0.22017	0.363109	-0.0491377	2.48574e-08	NA	NA	-0.161643	2.48196e-08	0.453089	0.000877635	-0.0619644	0.617686	0.285715	6.13311e-07	0.136891	0.115895
cg21279677	12:125201422	NA	0.187811	0.336141	-0.0347115	2.58948e-08	NA	NA	-0.101773	6.32519e-06	0.390432	0.000200943	-0.016234	0.865581	0.190567	1.78881e-05	0.0299543	0.656467
cg19649900	19:1155030	SBNO2	0.292817	0.441131	-0.0489697	2.63051e-08	-0.0171417	0.0487004	-0.143929	3.70995e-09	0.44724	9.5178e-05	-0.0712949	0.495979	0.310441	8.64788e-11	0.0810665	0.2701
cg14871225	5:139040820	CXXC5	0.239231	0.387732	-0.0486877	2.63601e-08	NA	NA	-0.189822	7.60944e-09	0.444766	0.00406183	0.154047	0.273889	0.301511	3.68692e-06	0.233185	0.0180486
cg01250398	19:45443100	NA	0.277842	0.528385	-0.0674466	2.64911e-08	NA	NA	-0.151708	0.000457718	0.290781	0.150292	0.427132	0.0193998	0.340075	6.35149e-05	0.179365	0.16304
cg14085060	9:107827215	NA	0.193932	0.328057	-0.0391752	2.65536e-08	NA	NA	-0.114038	8.13446e-06	0.169043	0.158569	0.0575884	0.596269	0.202929	5.71718e-05	0.179564	0.0182935
cg18313182	11:818903	PNPLA2	0.285916	0.423415	-0.0384917	2.66069e-08	-0.0259728	0.000527799	-0.109474	1.41817e-06	0.299032	0.00491541	-0.0390078	0.686799	0.217902	1.07371e-06	0.0385082	0.570826
cg18654697	7:101446671	NA	0.287951	0.477046	-0.0404277	2.71197e-08	NA	NA	-0.0928816	0.000902448	0.168126	0.197954	0.0556989	0.637996	0.14943	0.00679455	0.123152	0.138056
cg04268125	1:154579384	ADAR	0.505514	0.557869	-0.114912	2.75091e-08	NA	NA	-0.250988	0.0202237	0.187622	0.709247	-1.47066	0.00116572	0.592657	0.00527992	-0.331942	0.299404
cg25806655	19:4543498	SEMA6B	0.329853	0.476836	-0.0584259	2.83859e-08	NA	NA	-0.238694	7.3636e-11	0.702924	4.70223e-05	0.0448943	0.77627	0.400719	3.48616e-08	0.264382	0.016798
cg00078782	3:42142753	TRAK1	0.202702	0.371294	-0.0349449	2.84242e-08	NA	NA	-0.0996065	8.29313e-06	0.237103	0.0234339	0.0143972	0.879603	0.220042	5.22141e-07	0.105383	0.113853
cg12070987	11:67804055	NDUFS8	0.35766	0.492799	-0.0403007	2.89402e-08	-0.0351011	7.34563e-05	-0.130634	1.29697e-06	0.421698	0.000831076	0.0293924	0.798338	0.225391	2.35491e-05	0.136499	0.0905677
cg00974864	1:161601053	FCGR3B	0.179435	0.326791	-0.0359009	2.90983e-08	NA	NA	-0.0904483	0.000100027	0.253544	0.0194707	-0.166889	0.0900109	0.171917	0.000173955	0.0660615	0.33985
cg07759906	16:75123456	ZNRF1	0.20078	0.344643	-0.03135	2.91214e-08	NA	NA	-0.101423	3.87256e-07	0.238808	0.0109136	-0.0499783	0.557865	0.215923	3.72577e-08	0.103856	0.0824253
cg00320269	17:437835	VPS53	0.194138	0.37341	-0.0380779	2.93855e-08	NA	NA	-0.0912911	0.000127932	0.377049	0.000667495	-0.31864	0.00151411	0.205219	1.15457e-05	0.198103	0.00504118
cg26002422	19:19488846	NA	0.173099	0.318551	-0.0408199	2.97554e-08	NA	NA	-0.105439	5.88383e-05	0.174773	0.154784	-0.184231	0.0975838	0.215376	3.02203e-05	0.109891	0.159587
cg02226192	16:89461734	ANKRD11	0.264846	0.406611	-0.038546	3.06672e-08	NA	NA	-0.0761747	0.000979814	0.152415	0.157474	0.0186597	0.848638	0.163815	0.000311504	-0.0243507	0.722835
cg03610527	2:242174889	HDLBP	0.438867	0.59946	-0.0365794	3.10669e-08	NA	NA	-0.154907	8.72799e-09	0.499038	7.72567e-05	0.182746	0.112811	0.302119	1.20987e-08	0.146957	0.0692804
cg23128949	12:124986124	NCOR2	0.321901	0.534955	-0.0669065	3.18556e-08	NA	NA	-0.138174	0.00162979	0.394279	0.0536127	0.182217	0.325532	0.29829	0.000541767	0.224616	0.0840252
cg02766909	13:46949210	KIAA0226L	0.256804	0.399627	-0.0374612	3.19439e-08	NA	NA	-0.122962	5.09694e-07	0.44849	8.69578e-05	0.0574358	0.582387	0.207518	1.79927e-05	0.10535	0.150502
cg08304487	11:121306875	NA	0.164382	0.35297	-0.0330045	3.33566e-08	NA	NA	-0.0886227	0.000250997	0.269859	0.016792	-0.176926	0.0839666	0.157666	0.000953461	0.172331	0.0163582
cg24548817	21:45774294	TRPM2	0.241257	0.40711	-0.0456569	3.39739e-08	NA	NA	-0.116646	2.81761e-05	0.144652	0.267802	0.14546	0.218492	0.210704	0.00012495	0.0725159	0.382588
cg13933891	3:10231830	IRAK2	0.217782	0.377751	-0.0355785	3.41381e-08	NA	NA	-0.0765043	0.00128336	0.233384	0.034953	-0.0857191	0.393491	0.152139	0.00114221	-0.00815969	0.90796
cg13728275	16:1988449	MSRB1	0.210394	0.365857	-0.0391407	3.42016e-08	NA	NA	-0.129382	1.19171e-08	0.404952	0.000142509	-0.0466828	0.631201	0.255109	1.1264e-08	0.060791	0.37324
cg06617406	3:9022406	SRGAP3	0.199613	0.373566	-0.0448881	3.46113e-08	NA	NA	-0.124353	2.96487e-05	0.37459	0.00705525	-0.0572254	0.650894	0.205403	0.00047731	0.164961	0.0627295
cg13086983	1:21664810	ECE1	0.185514	0.342856	-0.0340507	3.47103e-08	-0.0200177	0.0434898	-0.0997136	1.37462e-06	0.368124	0.000132759	-0.16007	0.0684203	0.211887	1.7452e-07	0.106698	0.0837658
cg08875995	17:25887224	KSR1	0.185377	0.331755	-0.0345131	3.51744e-08	NA	NA	-0.101333	1.09069e-06	0.413435	1.94319e-05	-0.0531098	0.548928	0.174221	2.20822e-05	0.136287	0.0280939
cg13130398	1:174844397	RABGAP1L	0.818624	0.876907	-0.0600806	3.63305e-08	-0.0734444	6.0114e-05	-0.126828	0.0890789	-0.22216	0.521654	-0.811954	0.00944155	0.192187	0.19091	-0.052047	0.813455
cg07474797	16:89185916	ACSF3	0.242186	0.383041	-0.0563132	3.63981e-08	NA	NA	-0.193971	3.10292e-08	0.480265	0.00356194	-0.0113769	0.939544	0.30971	8.14779e-06	0.137346	0.191861
cg14353998	12:121477219	OASL	0.0713371	0.137712	-0.0363518	3.65087e-08	NA	NA	-0.0721995	0.0071181	0.215166	0.0847465	-0.0215702	0.848947	0.111128	0.0356679	0.0162514	0.838094
cg26443127	10:31987230	NA	0.250189	0.41492	-0.0424912	3.71542e-08	-0.0192763	0.0419002	-0.134833	1.18132e-06	0.277413	0.0332007	-0.000769294	0.994812	0.248571	5.56839e-06	0.22938	0.00554229
cg23791391	16:31140683	KAT8	0.186538	0.334777	-0.037062	3.78157e-08	NA	NA	-0.116366	5.3047e-08	0.376548	0.000170683	-0.164142	0.0722798	0.275213	4.38674e-11	0.128574	0.0448896
cg19772215	11:6638696	TPP1	0.211044	0.387617	-0.0363043	3.8352e-08	NA	NA	-0.113288	1.46543e-05	0.408745	0.00079602	0.0765202	0.490927	0.196122	0.000143879	0.0571781	0.463586
cg00458211	1:79111320	IFI44L	0.785538	0.822473	-0.0374759	3.96029e-08	NA	NA	-0.08227	0.00858755	0.24851	0.0879225	-0.33473	0.0109842	0.0953646	0.122755	0.0493515	0.594764
cg03331238	5:176329724	NA	0.251716	0.426251	-0.0386116	3.9872e-08	NA	NA	-0.101948	3.8926e-05	0.358924	0.00188832	-0.021854	0.835472	0.217092	8.28073e-06	0.0301199	0.68355
cg06279230	14:24867929	NYNRIN	0.202591	0.352394	-0.0387759	4.07115e-08	NA	NA	-0.13211	1.48959e-07	0.191664	0.105642	-0.0289016	0.78794	0.240985	1.19334e-06	0.215913	0.00403388
cg19240569	11:63331821	HRASLS2	0.741316	0.604749	0.0305263	4.0762e-08	NA	NA	0.0708389	0.000788799	-0.11847	0.229161	-0.0918808	0.303254	-0.135492	0.00111346	-0.0493144	0.431528
cg04590344	8:146027637	ZNF517	0.207255	0.415279	-0.046178	4.10225e-08	NA	NA	-0.152811	3.23802e-07	0.28456	0.043045	-0.103378	0.418009	0.287535	1.07854e-06	0.294467	0.000949208
cg25509467	20:30622849	NA	0.223787	0.342725	-0.0318748	4.11348e-08	NA	NA	-0.100139	5.26675e-06	0.291089	0.00464363	0.085455	0.360927	0.186413	1.70353e-05	0.0412427	0.53021
cg05523603	22:50973101	NA	0.597099	0.703318	-0.0698773	4.12043e-08	-0.0604228	0.0222591	-0.137594	0.0213676	0.198695	0.475188	-0.548082	0.0292379	0.261658	0.0262326	0.0721514	0.683588
cg12037516	11:614954	IRF7	0.892919	0.907779	-0.0245873	4.17889e-08	NA	NA	-0.0290925	0.399491	0.202006	0.207223	-0.405926	0.00497191	0.096324	0.156139	-0.230583	0.0233156
cg00992745	10:102025746	CWF19L1	0.278365	0.488179	-0.0457831	4.23975e-08	NA	NA	-0.144763	2.98422e-07	0.400235	0.00251263	-0.0435167	0.718243	0.242146	1.45769e-05	0.187269	0.0266027
cg22496199	10:11257322	CELF2	0.231346	0.385322	-0.0430234	4.2675e-08	NA	NA	-0.135941	1.00393e-06	0.473148	0.00026756	-0.143536	0.225432	0.261756	1.74529e-06	0.0903288	0.277445
cg16872030	13:46927146	KIAA0226L	0.207718	0.365789	-0.0338525	4.2956e-08	NA	NA	-0.100659	1.15433e-05	0.217786	0.0427259	-0.194119	0.0461477	0.208809	3.694e-06	0.106187	0.120724
cg02765596	16:66261889	NA	0.2268	0.404368	-0.0368483	4.3475e-08	NA	NA	-0.0829759	0.00047964	0.253968	0.0218241	-0.0124265	0.901705	0.179358	0.000122985	0.0234845	0.739597
cg02622254	2:175895436	NA	0.207065	0.348342	-0.0433183	4.35273e-08	NA	NA	-0.122964	2.49507e-05	0.273137	0.0453897	-0.20834	0.0921761	0.219633	0.000134859	0.192497	0.0265291
cg18083519	11:8727000	ST5	0.204516	0.300541	-0.0352997	4.45444e-08	NA	NA	-0.114059	3.37356e-06	0.355648	0.00193689	0.168085	0.107241	0.21782	6.65972e-06	0.126429	0.0844275
cg05345476	4:151925530	LRBA	0.767604	0.82076	-0.0409502	4.48992e-08	NA	NA	-0.119133	6.91345e-05	0.435415	0.00179362	-0.139839	0.270656	0.125538	0.0343739	0.197112	0.0266999
cg13643186	3:52877402	TMEM110-MUSTN1	0.236677	0.407771	-0.0368448	4.93566e-08	NA	NA	-0.129089	7.42175e-08	0.377142	0.000803123	-0.000691135	0.994625	0.224102	2.28442e-06	0.0994223	0.167155
cg23352030	20:62198469	PRIC285	0.735754	0.64851	0.0899658	4.94822e-08	NA	NA	0.167076	0.0127341	-0.24984	0.423709	0.38383	0.174472	-0.352881	0.00748903	0.160732	0.418421
cg00622957	5:142138121	LOC101926975	0.209436	0.399384	-0.0404607	4.97873e-08	NA	NA	-0.137363	1.84574e-07	0.36107	0.00349296	-0.0907793	0.419709	0.267148	2.61415e-07	0.162512	0.0392652
cg27269112	2:219246969	SLC11A1	0.248129	0.38784	-0.0358532	5.29227e-08	NA	NA	-0.0882076	0.000101744	0.237891	0.0247722	-0.0418825	0.663479	0.185536	3.21025e-05	0.0613787	0.363701
cg11035483	22:20818546	KLHL22	0.670781	0.543079	0.0350655	5.30662e-08	NA	NA	0.0734391	0.000899296	-0.257812	0.012264	0.170268	0.068305	-0.158509	0.000267029	-0.0309909	0.637215
cg27320774	19:41254683	C19orf54	0.227492	0.359905	-0.0306015	5.57986e-08	NA	NA	-0.0847688	1.10956e-05	0.234443	0.00933984	0.0524323	0.522551	0.144284	0.000151531	0.0381695	0.507441
cg23831685	1:174844547	RABGAP1L	0.724431	0.784323	-0.0847999	5.77372e-08	NA	NA	-0.138357	0.124103	-0.349223	0.403423	-1.12035	0.00293957	0.258012	0.145245	-0.123353	0.642752
cg09468055	2:113942608	PSD4	0.242825	0.387147	-0.039698	5.84447e-08	NA	NA	-0.0977489	8.78633e-05	0.297668	0.0104706	-0.130163	0.217882	0.194049	7.63416e-05	0.0307581	0.678674
cg13474450	8:142222685	SLC45A4	0.389903	0.558101	-0.0490028	5.92699e-08	-0.028696	0.00445458	-0.103279	0.000612538	0.231041	0.100482	0.0607707	0.633859	0.20885	0.000430376	0.0113476	0.899235
cg13119178	1:6231043	CHD5	0.176183	0.287396	-0.042005	5.94234e-08	NA	NA	-0.108757	0.000165084	0.278374	0.0388823	-0.0505008	0.679835	0.239737	2.36122e-05	0.173179	0.0433941
cg07671185	8:61496552	RAB2A	0.248379	0.467283	-0.0468076	5.97292e-08	NA	NA	-0.117656	1.84041e-05	0.108535	0.399515	-0.163127	0.161779	0.220453	4.64591e-05	0.15221	0.0628005
cg05464506	2:420052	NA	0.657341	0.522392	0.0434516	6.00881e-08	NA	NA	0.102469	0.000680303	-0.215593	0.125576	0.0349635	0.78416	-0.231857	9.08257e-05	-0.0688042	0.442635
cg05059480	15:40633202	C15orf52	0.294316	0.433382	-0.0446271	6.015e-08	-0.0230996	0.010588	-0.138225	1.7274e-07	0.331273	0.00765936	-0.00938997	0.93377	0.269697	2.23366e-07	0.108818	0.169789
cg24886006	22:47250233	TBC1D22A	0.278674	0.458739	-0.0454384	6.1273e-08	NA	NA	-0.153693	1.88922e-08	0.335298	0.00921588	-0.0486008	0.678083	0.282182	1.69411e-07	0.193213	0.0184074
cg08470588	6:14758733	NA	0.218039	0.394135	-0.0384111	6.18394e-08	NA	NA	-0.142566	1.06768e-08	0.376589	0.00131633	0.0314982	0.768112	0.259223	1.38357e-07	0.210418	0.00483378
cg17493310	2:12095599	NA	0.181944	0.322814	-0.0313036	6.19544e-08	NA	NA	-0.0968261	8.68576e-06	0.262679	0.00989236	-0.112032	0.225919	0.146895	0.000647341	0.18005	0.00540889
cg02927682	1:54844424	SSBP3	0.207792	0.448287	-0.0628034	6.27671e-08	-0.0476643	0.00270556	-0.212407	2.52154e-08	0.465512	0.0095045	0.117931	0.46987	0.376912	5.59728e-07	0.21724	0.0575443
cg10065266	8:105424730	DPYS	0.228705	0.35273	-0.0331794	6.29777e-08	NA	NA	-0.0814234	0.000626905	0.205374	0.0644	0.0226802	0.821947	0.159244	0.000680962	0.0995729	0.158986
cg04683763	15:100040660	NA	0.259448	0.382923	-0.0362882	6.43041e-08	NA	NA	-0.0734066	0.00258361	0.182288	0.108243	-0.144626	0.159591	0.187438	8.73005e-05	0.00767243	0.915489
cg14224203	9:139716026	C9orf86	0.26057	0.416273	-0.0632472	6.45085e-08	NA	NA	-0.136923	0.000222908	0.359825	0.0376408	0.307961	0.0495548	0.21692	0.00305405	0.0940965	0.39377
cg13618969	9:129184186	FAM125B	0.316268	0.494529	-0.0424197	6.51354e-08	NA	NA	-0.0902159	0.000943513	0.312988	0.0137062	0.0581656	0.614264	0.162221	0.00255054	0.186354	0.0210958
cg02042026	11:113936782	ZBTB16	0.712583	0.647395	0.05663	6.54063e-08	NA	NA	0.131681	0.00057674	-0.584612	0.000998211	0.348444	0.0309473	-0.266246	0.000404678	-0.0857967	0.450438
cg09740468	6:3025325	NA	0.26389	0.416065	-0.0437367	6.70999e-08	NA	NA	-0.107815	8.67135e-05	0.508974	6.49851e-05	0.0496898	0.669769	0.225068	3.08427e-05	-0.0243202	0.766313
cg04926108	1:40393299	NA	0.203209	0.394321	-0.047553	6.75713e-08	NA	NA	-0.111434	0.000492075	0.279944	0.060546	-0.0786616	0.561139	0.275425	1.11073e-05	0.0916007	0.335054
cg01264131	8:66749125	PDE7A	0.422017	0.421504	-0.0514125	6.76828e-08	NA	NA	-0.157244	0.00432503	0.378373	0.140426	-0.556527	0.0164312	0.222086	0.0411157	-0.00893921	0.956389

## Sheet: IFN-DMPs
IFN-DMP
					discovery		replication		neutrophils interaction		B cell interaction		Monocytes interaction		CD4T interaction		CD8T interaction
cpg	chr_loc	gene	mean_SLE	mean_CTRL	beta	P	beta	P	beta	P	beta	P	beta	P	beta	P	beta	P
cg13452062	1:79088559	IFI44L	0.150163	0.865059	-0.705105	8.69365e-121	NA	NA	-0.676634	0.000938654	1.47527	0.122029	-2.26612	0.00854785	1.06704	0.00819403	-0.791555	0.192286
cg05696877	1:79088769	IFI44L	0.146313	0.700125	-0.551099	2.40464e-91	-0.473747	5.99837e-24	-0.608919	0.000179892	1.40884	0.0635114	-1.47305	0.0320632	1.017	0.00152229	-0.242756	0.615866
cg21549285	21:42799141	MX1	0.262251	0.787733	-0.524296	9.03293e-81	-0.577322	2.64901e-35	-0.431982	0.00807872	0.762411	0.315527	-2.17695	0.0014648	0.801858	0.0125445	-0.806798	0.0945958
cg00959259	3:122281975	PARP9	0.21387	0.599831	-0.379152	1.20549e-77	-0.371179	2.16394e-27	-0.362631	0.00241571	0.868335	0.119008	-1.1292	0.0249736	0.584202	0.0132067	-0.422759	0.233047
cg07815522	3:122282157	PARP9	0.29841	0.728442	-0.421452	1.16342e-74	NA	NA	-0.319069	0.0196088	0.39505	0.534777	-1.98535	0.000523635	0.608833	0.0237163	-0.538421	0.183133
cg22930808	3:122281881	PARP9	0.264638	0.724289	-0.435251	2.64007e-73	-0.490165	1.62441e-32	-0.344266	0.0187491	0.233153	0.732429	-1.68808	0.00604579	0.689348	0.0167966	-0.63415	0.143257
cg22862003	21:42797588	MX1	0.31728	0.644814	-0.323991	2.30348e-68	-0.35059	4.41799e-30	-0.28003	0.00992125	0.177385	0.725903	-1.6362	0.000320755	0.499756	0.0194913	-0.26468	0.410682
cg08122652	3:122281939	PARP9	0.460144	0.816729	-0.347897	6.98937e-67	-0.401111	1.52382e-30	-0.234049	0.0594067	-0.00069191	0.999044	-1.81868	0.000459576	0.489311	0.045217	-0.521595	0.155047
cg03607951	1:79085586	IFI44L	0.194224	0.541644	-0.322949	2.62574e-65	-0.349116	7.07037e-24	-0.300818	0.0058624	-0.0547321	0.914366	-1.34696	0.00331359	0.489403	0.0229734	-0.0523048	0.871648
cg24678928	4:169240829	DDX60	0.508704	0.83082	-0.318365	1.51666e-64	NA	NA	-0.291425	0.0112079	0.415026	0.438021	-1.69506	0.000428257	0.572644	0.0113576	-0.314364	0.355647
cg26312951	21:42797847	MX1	0.145439	0.377647	-0.242498	1.08195e-63	-0.29296	1.43355e-27	-0.253248	0.00345984	0.240233	0.552066	-0.888589	0.0148212	0.455957	0.00754717	-0.15683	0.541632
cg23570810	11:315102	IFITM1	0.334082	0.601508	-0.294764	2.63384e-62	-0.295332	1.85965e-26	-0.38023	0.000180701	0.69086	0.145495	-1.33659	0.00178657	0.672267	0.000786055	-0.132333	0.661493
cg07839457	16:57023022	NLRC5	0.169808	0.494676	-0.333103	4.07095e-61	-0.30263	3.46794e-20	-0.352992	0.00120037	0.760062	0.134844	-1.02639	0.025543	0.760194	0.000388711	-0.246715	0.445871
cg05883128	4:169239131	DDX60	0.271935	0.497751	-0.23754	4.86496e-60	-0.258661	1.55408e-27	-0.248993	0.00351382	0.369466	0.352909	-1.17275	0.00105685	0.408444	0.0151658	-0.176288	0.48599
cg03038262	11:315262	IFITM1	0.327512	0.516434	-0.221484	6.93689e-60	-0.231498	1.58198e-25	-0.32865	7.28242e-05	0.489672	0.206651	-1.12673	0.00125879	0.56006	0.00061297	-0.0479437	0.846014
cg05552874	10:91153143	IFIT1	0.316472	0.674866	-0.325906	9.23061e-60	-0.371246	5.24769e-26	-0.415287	0.00030185	0.509755	0.34269	-1.58764	0.00102987	0.695279	0.00216457	-0.258683	0.449124
cg06188083	10:91093005	IFIT3	0.276245	0.558192	-0.296261	3.75854e-57	-0.319943	3.40318e-28	-0.302513	0.00617777	0.0705625	0.891025	-1.35557	0.00349019	0.536889	0.0136424	-0.297858	0.362988
cg06981309	3:146260954	PLSCR1	0.21013	0.458708	-0.212636	4.34862e-55	-0.261968	7.64035e-24	-0.141171	0.0725494	-0.243776	0.504754	-0.924338	0.00503248	0.177112	0.253004	-0.212354	0.360863
cg25998594	14:24632095	IRF9	0.738134	0.871153	-0.138853	1.11389e-53	NA	NA	-0.0267695	0.594849	-0.310667	0.18316	-0.717729	0.000636643	0.107252	0.278823	-0.382543	0.00975307
cg06562969	13:43567153	EPSTI1	0.422055	0.629618	-0.220401	3.06411e-51	NA	NA	-0.250787	0.00439625	0.259807	0.52682	-1.16766	0.00158588	0.48544	0.00510728	-0.126014	0.62942
cg14943355	12:3980704	PARP11	0.307155	0.570354	-0.262631	9.61681e-49	NA	NA	-0.272045	0.00788866	0.472177	0.322169	-1.12366	0.00904486	0.42636	0.0346961	-0.0574804	0.849804
cg10959651	2:7018020	RSAD2	0.109369	0.264017	-0.156265	2.57754e-48	-0.147535	1.71255e-23	-0.154946	0.00560914	0.207071	0.427055	-0.678886	0.00387299	0.321878	0.00345105	-0.219719	0.184889
cg01028142	2:7004578	CMPK2	0.620994	0.873823	-0.240145	1.04845e-45	-0.275967	7.10688e-21	-0.152056	0.127087	0.0151966	0.973826	-1.60644	0.000111666	0.284124	0.147624	-0.425061	0.148569
cg09948374	1:174844517	RABGAP1L	0.518043	0.762316	-0.218337	2.98197e-45	NA	NA	-0.169055	0.0574964	-0.259607	0.530446	-0.995036	0.00768842	0.253695	0.147975	-0.123865	0.637981
cg08926253	11:614761	IRF7	0.421743	0.602264	-0.175455	1.10087e-44	-0.207881	2.34042e-23	-0.113116	0.141014	0.102788	0.77345	-0.962524	0.00277065	0.244978	0.105253	-0.248492	0.273586
cg04880620	12:113415945	OAS2	0.432483	0.511883	-0.0993053	3.53369e-44	NA	NA	-0.100498	0.0124428	0.152151	0.416437	-0.412909	0.0145811	0.190415	0.016176	-0.0633911	0.594616
cg27537252	15:45006400	B2M	0.25053	0.481872	-0.256953	1.79104e-43	NA	NA	-0.302409	0.00318103	0.422482	0.376835	-0.94669	0.0284007	0.608543	0.00256164	-0.00934854	0.975485
cg14595557	2:7006786	CMPK2	0.269716	0.426925	-0.135274	2.60617e-43	NA	NA	-0.166866	0.002343	0.234328	0.359603	-0.634233	0.00598227	0.23805	0.0278539	-0.16059	0.323568
cg06716655	1:154579727	ADAR	0.0710089	0.207006	-0.145021	3.32974e-41	NA	NA	-0.171405	0.0023505	0.394952	0.132577	-0.362024	0.127962	0.331855	0.00277863	-0.223195	0.181587
cg21995613	8:144106922	NA	0.60707	0.744846	-0.156041	1.93747e-40	NA	NA	-0.0477121	0.453117	-0.049957	0.865633	-0.862943	0.00116415	0.0306443	0.806688	-0.183461	0.32833
cg08888522	2:163172908	IFIH1	0.672149	0.872585	-0.194616	3.00128e-40	NA	NA	-0.227089	0.00752953	0.336667	0.395081	-0.913514	0.0105668	0.422491	0.0115844	-0.136322	0.588336
cg19371652	12:113415883	OAS2	0.190773	0.291601	-0.110794	3.27821e-40	-0.138194	2.22998e-21	-0.177831	0.00035145	0.325682	0.161116	-0.482652	0.0215911	0.298259	0.00237618	0.0322672	0.827409
cg01190666	20:62204908	PRIC285	0.410972	0.543382	-0.121159	4.61366e-40	-0.136483	4.87754e-19	-0.126652	0.0125214	0.206329	0.382287	-0.517539	0.0152209	0.246954	0.0133907	-0.114212	0.447103
cg12439472	13:43565399	EPSTI1	0.206251	0.632036	-0.416134	5.03466e-40	NA	NA	-0.564408	0.00064112	1.23067	0.110687	-1.59879	0.0219241	0.894164	0.00613672	-0.148515	0.762507
cg14864167	8:66751182	PDE7A	0.357489	0.64279	-0.286364	8.121e-40	-0.329251	2.22842e-16	-0.321745	0.0127844	0.702777	0.24264	-1.54226	0.00447695	0.442892	0.0822737	-0.248706	0.51588
cg10549986	2:7018153	RSAD2	0.0438792	0.163904	-0.121544	1.07937e-39	-0.0819681	7.13679e-11	-0.130627	0.00717487	0.230503	0.308441	-0.544695	0.0076526	0.323341	0.000700606	-0.20679	0.150602
cg25984164	1:174844560	RABGAP1L	0.555988	0.778412	-0.217794	1.22159e-39	NA	NA	-0.180569	0.0529887	0.0400638	0.926457	-1.02295	0.00898093	0.253835	0.167504	-0.0708589	0.797434
cg05475649	15:45007015	B2M	0.383253	0.531692	-0.181928	2.01612e-39	NA	NA	-0.195912	0.016543	0.131859	0.72903	-0.9378	0.00629039	0.470679	0.00338947	-0.135244	0.576386
cg22485558	21:42797918	MX1	0.0950265	0.174128	-0.0808647	9.40473e-39	NA	NA	-0.0496047	0.117802	0.0171392	0.907435	-0.333346	0.0122002	0.0873417	0.161947	-0.133475	0.154055
cg26882438	3:122399120	PARP14	0.428285	0.596077	-0.180766	9.71949e-39	NA	NA	-0.224527	0.00211873	0.351045	0.302959	-0.995126	0.00118529	0.455443	0.00153656	0.238417	0.271328
cg08818207	6:32820355	TAP1	0.326078	0.433115	-0.132149	3.89214e-38	-0.148042	5.09187e-13	-0.18322	0.00210721	0.379239	0.172221	-0.611025	0.0149197	0.363545	0.00193913	0.0278862	0.874742
cg13155430	21:42795929	MX1	0.70338	0.89775	-0.188641	5.25418e-38	NA	NA	-0.0512234	0.537153	-0.210977	0.583921	-1.5714	5.13307e-06	0.0885734	0.587786	-0.380515	0.119968
cg01553433	19:17515486	BST2	0.0879438	0.193501	-0.0976664	1.31776e-37	NA	NA	-0.0837647	0.0389312	0.00927587	0.960803	-0.482234	0.00458879	0.135573	0.0898264	0.026436	0.825707
cg11702942	8:144102584	LY6E	0.644875	0.749213	-0.113089	3.44216e-37	-0.112571	3.22406e-13	-0.0432092	0.364023	-0.173313	0.432787	-0.505269	0.0112846	0.0767269	0.412943	-0.0701424	0.617773
cg13304609	1:79085162	IFI44L	0.70028	0.859344	-0.164667	7.67558e-37	-0.251635	1.56318e-20	-0.205429	0.00838268	0.335616	0.355144	-1.08383	0.00090987	0.365875	0.0171577	-0.066603	0.773073
cg03425812	15:45005363	B2M	0.302499	0.57067	-0.283869	7.84483e-37	NA	NA	-0.33033	0.00772992	0.529856	0.359045	-1.11849	0.0321547	0.588045	0.0160898	0.123483	0.736941
cg17986793	21:42797899	MX1	0.0746949	0.177568	-0.105815	1.78586e-36	NA	NA	-0.0740273	0.0782269	0.000393904	0.998392	-0.427926	0.0152676	0.127534	0.12343	-0.0811612	0.513736
cg14293575	22:18635460	USP18	0.626094	0.853585	-0.226518	3.04969e-36	-0.264393	4.2133e-16	0.038644	0.694314	-0.574208	0.20789	-1.51723	0.000214894	0.00670297	0.972378	-0.784276	0.00665337
cg10552523	11:313478	IFITM1	0.225265	0.34803	-0.139687	6.90386e-36	-0.132121	2.67466e-14	-0.171656	0.00411791	0.0987164	0.723495	-0.524091	0.0376117	0.29885	0.0112584	-0.0110667	0.950283
cg04268125	1:154579384	ADAR	0.32264	0.557869	-0.236329	2.21445e-35	NA	NA	-0.250988	0.0202237	0.187622	0.709247	-1.47066	0.00116572	0.592657	0.00527992	-0.331942	0.299404
cg16987437	2:231282895	SP100	0.530217	0.685007	-0.15808	7.21241e-35	NA	NA	-0.0810927	0.24168	0.164975	0.608025	-0.835081	0.00397287	0.0677532	0.619486	-0.126621	0.535956
cg06033320	8:66750110	PDE7A	0.462884	0.669044	-0.221011	2.78313e-34	NA	NA	-0.281873	0.00951862	0.173819	0.731477	-1.23806	0.00671992	0.445079	0.0378245	0.0353557	0.912622
cg07362849	19:17516901	BISPR	0.0728364	0.161834	-0.0928233	3.21529e-34	NA	NA	-0.0643144	0.0982179	-0.0725756	0.68809	-0.253717	0.120755	0.146967	0.0547849	-0.0880674	0.443638
cg26505274	12:121474114	OASL	0.81857	0.683088	0.154642	4.37701e-34	NA	NA	0.141887	0.0374875	-0.212601	0.502774	0.51217	0.074199	-0.389972	0.00359276	0.387997	0.0540393
cg23831685	1:174844547	RABGAP1L	0.589509	0.784323	-0.200289	9.20551e-34	NA	NA	-0.138357	0.124103	-0.349223	0.403423	-1.12035	0.00293957	0.258012	0.145245	-0.123353	0.642752
cg05523603	22:50973101	NA	0.571951	0.703318	-0.121404	6.05113e-33	-0.178603	1.24581e-14	-0.137594	0.0213676	0.198695	0.475188	-0.548082	0.0292379	0.261658	0.0262326	0.0721514	0.683588
cg24298610	21:42796936	MX1	0.755509	0.859635	-0.104295	9.25078e-33	NA	NA	-0.110565	0.0277606	0.163786	0.483548	-0.869102	3.38508e-05	0.174011	0.0788247	-0.0106014	0.943179
cg23540139	11:614521	IRF7	0.560208	0.643312	-0.0988898	5.31471e-32	NA	NA	-0.0177047	0.69585	-0.148819	0.47882	-0.623142	0.000986057	0.0297804	0.73836	-0.0681063	0.61042
cg21433170	11:313408	IFITM1	0.39489	0.48332	-0.102345	1.836e-31	NA	NA	-0.118122	0.011323	0.116591	0.591503	-0.360856	0.0661651	0.182005	0.0477805	-0.115393	0.403575
cg12331471	2:231282369	SP100	0.0673781	0.155315	-0.102811	2.54213e-31	NA	NA	-0.1851	1.55261e-05	0.398943	0.0466804	-0.301331	0.0973803	0.327356	0.000107263	0.16704	0.190981
cg24603130	18:60253492	ZCCHC2	0.53669	0.371372	0.152829	4.61759e-31	NA	NA	0.139513	0.0522671	-0.345201	0.301536	0.809635	0.00724722	-0.411568	0.00353537	0.521713	0.013809
cg01971407	11:313624	IFITM1	0.403635	0.519447	-0.128279	1.07397e-30	-0.126121	1.15073e-16	-0.172098	0.0034678	0.176974	0.519241	-0.469647	0.0584867	0.305347	0.00849138	-0.135583	0.437522
cg12828896	15:45005365	B2M	0.263596	0.504981	-0.250065	1.78263e-30	NA	NA	-0.296503	0.011687	0.594413	0.277555	-0.897989	0.0697648	0.619517	0.00741624	0.0107754	0.97533
cg03753191	13:43566902	EPSTI1	0.0607278	0.119351	-0.0669861	1.83872e-29	-0.0841929	9.75963e-18	-0.0970643	0.00380913	0.166067	0.288188	-0.208931	0.139867	0.225421	0.000625214	-0.0780979	0.432431
cg08099136	6:32811251	PSMB8	0.252086	0.35622	-0.116786	2.75107e-29	-0.136139	3.80143e-14	-0.195577	0.000616369	0.379415	0.154697	-0.565668	0.0188985	0.340669	0.00248368	0.0983715	0.562245
cg01082299	6:31431969	HCP5	0.473721	0.561492	-0.126824	1.93746e-28	-0.114878	2.24402e-12	-0.144696	0.0195079	0.164132	0.569267	-0.47718	0.0672203	0.2887	0.0179077	-0.0757932	0.679496
cg04582010	11:313120	IFITM1	0.421128	0.542767	-0.143733	2.17333e-28	-0.121763	7.54421e-07	-0.111784	0.0976845	-0.207935	0.50739	-0.751619	0.00790348	0.197139	0.138012	0.00992296	0.960344
cg09026253	11:313267	IFITM1	0.572542	0.657541	-0.117544	4.21771e-28	-0.10568	1.57171e-13	-0.0904846	0.0880053	0.0741331	0.763669	-0.605791	0.00643665	0.127908	0.220942	-0.133537	0.394324
cg12877361	12:113356935	OAS1	0.872973	0.782859	0.074134	4.69447e-28	NA	NA	0.0588977	0.0944591	-0.0406895	0.803718	0.232624	0.116162	-0.121985	0.0784424	0.250745	0.0156799
cg01079652	1:79118191	IFI44	0.668643	0.864658	-0.193539	6.01834e-28	-0.219158	5.9345e-12	-0.192604	0.0631345	0.20644	0.668411	-1.41706	0.0010881	0.341733	0.094092	-0.209366	0.494563
cg01309328	6:32811253	PSMB8	0.270463	0.367533	-0.11322	8.55154e-28	-0.131134	2.77732e-17	-0.159856	0.00406151	0.172471	0.506131	-0.403247	0.0856267	0.33012	0.00256309	0.0351414	0.83138
cg16411857	16:57023191	NLRC5	0.0793118	0.178944	-0.108843	9.70938e-28	-0.0928267	5.54073e-08	-0.218524	4.6431e-06	0.286051	0.201578	-0.219543	0.279306	0.379291	5.64818e-05	0.173602	0.223074
cg18387107	12:3980774	PARP11	0.493509	0.615909	-0.11062	1.42287e-27	NA	NA	-0.065579	0.226255	0.00278705	0.991166	-0.591571	0.00918171	0.0513428	0.630589	-0.0217984	0.89171
cg13130398	1:174844397	RABGAP1L	0.715859	0.876907	-0.145611	1.66853e-27	-0.150316	8.43394e-12	-0.126828	0.0890789	-0.22216	0.521654	-0.811954	0.00944155	0.192187	0.19091	-0.052047	0.813455
cg22764925	22:24979964	GGT1	0.616901	0.751336	-0.133525	2.59108e-27	-0.10466	1.40033e-07	-0.136005	0.04064	0.158955	0.607014	-0.659855	0.0180321	0.175824	0.179438	0.0130477	0.947087
cg16400320	8:144105210	NA	0.819091	0.883545	-0.0684523	3.38031e-27	-0.0865382	2.27396e-14	-0.0207484	0.517601	-0.042944	0.772955	-0.599322	6.81047e-06	0.0801515	0.203854	-0.15779	0.0950487
cg11694510	11:313354	IFITM1	0.590443	0.646985	-0.0859003	5.24559e-27	-0.0788834	1.89715e-12	-0.0658021	0.107628	-0.235009	0.215939	-0.341383	0.0468675	0.0983639	0.222099	-0.0295364	0.807009
cg17114584	11:613792	IRF7	0.446758	0.571849	-0.145334	5.38136e-27	-0.170984	6.42439e-17	-0.150338	0.0443614	-0.0306801	0.929717	-1.1674	0.000186551	0.262122	0.0750919	0.057055	0.796496
cg06708931	8:144103857	NA	0.801541	0.896961	-0.0918839	1.3416e-26	NA	NA	0.0324281	0.504756	-0.282031	0.210986	-0.787105	0.000102033	-0.0331585	0.729039	-0.302947	0.0343361
cg21686213	11:315118	IFITM1	0.581545	0.63335	-0.0860211	2.59959e-26	-0.0942404	2.31556e-13	-0.0480401	0.267058	-0.00947632	0.962402	-0.665649	0.000227997	0.132151	0.120661	-0.089938	0.481692
cg04927537	17:76976091	LGALS3BP	0.346876	0.503303	-0.155273	3.54851e-26	-0.136259	1.88927e-11	-0.208965	0.0101505	0.377871	0.318144	-1.00772	0.00314681	0.382849	0.0167927	-0.247986	0.302992
cg12110437	8:144098888	LY6E	0.297757	0.462864	-0.198713	3.59813e-26	-0.227505	1.12878e-11	-0.24453	0.00686637	-0.0224655	0.957508	-0.421568	0.269287	0.396275	0.0262682	0.0782591	0.770427
cg12906975	8:144105259	NA	0.851957	0.915146	-0.0617516	6.14425e-26	-0.0673829	4.94463e-13	-0.0117149	0.707995	0.0485332	0.738115	-0.571042	1.11461e-05	0.0208032	0.735461	-0.162786	0.0773442
cg14951497	2:191875807	STAT1	0.78105	0.841734	-0.0663125	6.46539e-26	-0.0665597	1.99214e-10	0.0393256	0.272875	-0.195378	0.240425	-0.373146	0.0130447	-0.0774788	0.272478	-0.321401	0.00228448
cg20062691	1:949392	ISG15	0.589412	0.729829	-0.146036	7.30643e-26	-0.190172	2.88716e-14	0.00795107	0.912454	-0.224633	0.503196	-0.561372	0.0642397	0.0154087	0.91381	-0.50943	0.0166424
cg13849515	17:54969261	MIR3614	0.638847	0.527643	0.0913253	8.62851e-26	NA	NA	0.0868188	0.0653835	-0.233674	0.285883	0.407374	0.0395909	-0.214191	0.0207788	0.23944	0.0852319
cg19789466	12:113344923	OAS1	0.0382478	0.0653418	-0.0297214	1.03532e-25	-0.0246724	4.58175e-07	-0.0193643	0.137756	0.0635213	0.294462	-0.0578264	0.291996	0.0307001	0.232183	-0.0399999	0.299318
cg23352030	20:62198469	PRIC285	0.795427	0.64851	0.130296	3.17726e-25	0.155333	6.20586e-13	0.167076	0.0127341	-0.24984	0.423709	0.38383	0.174472	-0.352881	0.00748903	0.160732	0.418421
cg23928123	10:91063132	IFIT2	0.448859	0.553912	-0.0941605	3.34999e-25	NA	NA	-0.0688023	0.133998	-0.170268	0.424691	-0.717191	0.000182217	0.196051	0.0298311	-0.176758	0.192318
cg11187245	6:31323397	HLA-B	0.614417	0.711433	-0.129391	3.43444e-25	-0.0847869	2.73492e-06	-0.161324	0.0169394	0.507819	0.105933	-0.453081	0.111257	0.265488	0.0461213	0.00840255	0.966505
cg02608002	19:17515778	BST2	0.0714755	0.1417	-0.0603391	6.88527e-25	NA	NA	-0.0480282	0.115214	0.0308386	0.827727	-0.195273	0.127633	0.0982385	0.101653	0.0203612	0.821285
cg14870271	17:76976010	LGALS3BP	0.287289	0.375897	-0.0948651	7.09805e-25	-0.102342	3.02466e-12	-0.134404	0.0105521	0.25619	0.295159	-0.641215	0.00366389	0.300907	0.00359539	-0.148083	0.341487
cg10734665	15:26107410	ATP10A	0.165248	0.242599	-0.0846015	1.21283e-24	-0.104118	7.98647e-11	-0.0609557	0.176291	0.00535673	0.979594	-0.2979	0.115748	0.0685562	0.440107	0.0216881	0.870663
cg00272009	3:122398855	PARP14	0.556928	0.681383	-0.133305	1.31692e-24	NA	NA	-0.0919412	0.172778	0.245294	0.433532	-0.803954	0.00441623	0.24431	0.0654779	0.0493108	0.80457
cg09858955	2:58135951	VRK2	0.364845	0.531119	-0.158447	1.7995e-24	NA	NA	-0.269782	0.0011618	0.562558	0.146484	-0.494058	0.15916	0.61844	0.000150027	0.348324	0.15753
cg01948202	3:122400474	PARP14	0.0831576	0.219003	-0.140837	3.51597e-24	-0.111686	0.000149521	-0.142211	0.0214361	0.442716	0.123493	-0.138791	0.594397	0.196764	0.106505	-0.181036	0.322465
cg11029522	4:89377508	HERC5	0.280774	0.376703	-0.0944869	6.64119e-24	NA	NA	-0.0426111	0.384128	-0.0255558	0.910489	-0.62342	0.0023284	0.112806	0.241664	-0.199481	0.16722
cg21979287	15:45007854	B2M	0.316231	0.387482	-0.0942745	1.16504e-23	NA	NA	-0.115174	0.0324127	0.00200862	0.993603	-0.385195	0.0890458	0.280137	0.00811866	-0.0113767	0.943087
cg20566897	11:313527	IFITM1	0.384794	0.492804	-0.1337	2.10866e-23	-0.11181	4.13505e-11	-0.105419	0.120821	-0.123792	0.695054	-0.792297	0.00539014	0.233505	0.0807694	0.0102118	0.959457
cg11251971	5:139587026	CYSTM1	0.503517	0.607245	-0.096382	2.12534e-23	NA	NA	-0.147666	0.0069626	0.298357	0.241706	-0.77335	0.000750104	0.288949	0.00731127	0.244305	0.131565
cg23232773	6:31431902	HCP5	0.568836	0.639399	-0.110867	3.18446e-23	-0.0975446	2.80005e-10	-0.135775	0.0275883	0.192764	0.501464	-0.34771	0.180308	0.241633	0.0465221	0.0903109	0.620563
cg09053843	4:89379007	HERC5	0.200383	0.303614	-0.0945868	3.49284e-23	NA	NA	-0.0555777	0.273964	-0.140383	0.551767	-0.396708	0.0628467	0.0875455	0.381493	-0.19306	0.197845
cg17980508	1:79085713	IFI44L	0.149781	0.271521	-0.0815895	3.52662e-23	-0.0917821	2.91316e-12	0.0564699	0.155777	-0.347701	0.0594374	-0.448203	0.00717434	-0.154525	0.0482333	-0.278294	0.0175554
cg23891909	15:26107382	ATP10A	0.112819	0.179644	-0.0689019	3.68053e-23	NA	NA	-0.0620516	0.104764	0.0517303	0.771085	-0.209266	0.193329	0.105929	0.159666	-0.0422584	0.708636
cg22016995	11:614787	IRF7	0.843059	0.958703	-0.110658	4.13882e-23	-0.113149	7.83886e-10	-0.0220299	0.707442	-0.0629555	0.817251	-0.983855	5.67363e-05	0.138646	0.229845	-0.251431	0.146295
cg06650861	4:169238926	DDX60	0.787881	0.851247	-0.0677535	4.52713e-23	NA	NA	0.0299128	0.40741	-0.283901	0.089794	-0.436153	0.00388898	-0.0846641	0.23339	-0.254308	0.0167004
cg04788999	1:949850	ISG15	0.653152	0.784533	-0.134146	6.84661e-23	-0.159475	4.34055e-11	-0.0137531	0.842107	-0.0189694	0.952792	-0.672427	0.0200968	0.12524	0.356569	-0.561701	0.00562805
cg27470213	17:76967695	LGALS3BP	0.192639	0.122969	0.0794169	6.99931e-23	0.0581819	2.02725e-07	0.0837168	0.05457	-0.0272779	0.892877	0.545559	0.00279314	-0.160025	0.0619946	0.0879865	0.494549
cg14392283	8:144103587	LY6E	0.866704	0.939785	-0.0705194	1.35475e-22	-0.0551564	8.91525e-11	0.0842489	0.0260309	-0.315083	0.0731698	-0.585241	0.000217653	-0.18228	0.0143741	-0.381509	0.000607307
cg24103563	11:5645324	TRIM34	0.777578	0.855115	-0.0754685	1.77214e-22	NA	NA	-0.0103978	0.795204	-0.00336355	0.985566	-0.56316	0.000759391	-0.0298237	0.705277	-0.12629	0.285217
cg15346781	2:7017571	RSAD2	0.200308	0.299011	-0.0930606	2.00719e-22	-0.0973967	1.39163e-13	-0.0695917	0.138782	0.0870877	0.690125	-0.16568	0.402193	0.116794	0.207095	-0.23102	0.0958442
cg23923934	6:31322914	HLA-B	0.541415	0.634135	-0.132888	2.76994e-22	-0.0828062	4.65413e-05	-0.118329	0.105083	0.51791	0.126457	-0.671296	0.0285049	0.223661	0.119718	-0.0118478	0.956229
cg16526047	1:949893	ISG15	0.449918	0.556584	-0.11929	2.9241e-22	-0.155589	8.22485e-11	-0.0339234	0.602874	0.0659595	0.827471	-0.605345	0.0267688	0.0763545	0.551915	-0.435373	0.0232918
cg11016993	17:25959419	LGALS9	0.175036	0.278139	-0.0695184	3.40762e-22	NA	NA	-0.0071453	0.841461	-0.157731	0.341131	-0.306262	0.0408777	-0.0692491	0.324472	-0.311484	0.00298284
cg01264131	8:66749125	PDE7A	0.342586	0.421504	-0.0917804	5.4067e-22	NA	NA	-0.157244	0.00432503	0.378373	0.140426	-0.556527	0.0164312	0.222086	0.0411157	-0.00893921	0.956389
cg18749404	17:76975944	LGALS3BP	0.788303	0.841778	-0.0703039	8.2543e-22	-0.0643737	9.33881e-10	0.0130731	0.739732	-0.0738852	0.685789	-0.580839	0.000403646	-0.0057249	0.941093	-0.283659	0.0142644
cg12461141	11:5710654	TRIM22	0.265049	0.360273	-0.0905126	1.19319e-21	-0.0823166	1.55957e-06	-0.065148	0.200225	0.0647429	0.78406	-0.445716	0.0367711	0.169378	0.090463	-0.15056	0.316129
cg03386675	1:154579713	ADAR	0.0970715	0.197827	-0.0820141	2.02078e-21	NA	NA	-0.154727	0.00238878	0.367528	0.121593	-0.203403	0.344595	0.254932	0.0111576	0.0116738	0.938466
cg00480970	20:62200050	HELZ2	0.318031	0.24369	0.0721061	2.54921e-21	NA	NA	0.0107893	0.793416	0.0706449	0.711764	0.228488	0.186594	-0.0208055	0.797544	0.174678	0.150432
cg13755924	21:42791937	MX1	0.605943	0.70416	-0.0963197	4.31475e-21	NA	NA	-0.0851223	0.106963	0.170344	0.487547	-0.725998	0.00101269	0.210503	0.0426766	-0.0358275	0.818485
cg25178683	17:76976267	LGALS3BP	0.495951	0.606009	-0.120979	4.85228e-21	-0.120273	3.49453e-12	-0.126436	0.0566531	0.0604304	0.844713	-0.953962	0.000585887	0.26023	0.0462428	-0.196799	0.315657
cg25884651	4:169396337	DDX60L	0.725222	0.801346	-0.0702497	5.49674e-21	NA	NA	-0.102318	0.00902408	0.487423	0.00734269	-0.252153	0.12681	0.123597	0.11	0.0222629	0.847987
cg09153462	8:62602643	ASPH	0.745246	0.819591	-0.0682628	6.70461e-21	NA	NA	-0.14844	0.000142506	0.405758	0.0258992	-0.285269	0.084132	0.233646	0.00243072	0.274182	0.0179062
cg02215171	4:89379156	HERC5	0.297275	0.387052	-0.0778754	7.51358e-21	-0.13275	6.22769e-15	-0.0857511	0.0530353	-0.036565	0.859226	-0.394441	0.0341684	0.190433	0.0289743	-0.251626	0.054468
cg03811829	1:949449	ISG15	0.718386	0.825063	-0.105671	9.14002e-21	-0.134994	4.97354e-09	0.0507358	0.396553	-0.00843177	0.975791	-0.347169	0.167239	-0.00505462	0.965791	-0.575002	0.00105847
cg18770635	22:50984368	NA	0.567545	0.648999	-0.0934008	1.14914e-20	-0.0887204	1.38728e-05	-0.0974143	0.0771414	0.0612618	0.811049	-0.317576	0.170735	0.275043	0.0110804	-0.0277407	0.864855
cg00598235	4:17580680	LAP3	0.710538	0.776017	-0.0651678	1.40767e-20	-0.0550967	7.81487e-07	-0.0154493	0.641194	-0.0360727	0.814639	-0.484857	0.000456916	0.0556033	0.394049	-0.0128511	0.895531
cg00855901	1:79085765	IFI44L	0.102263	0.187989	-0.0621796	2.83344e-20	-0.0382381	0.000161217	0.0602282	0.0629987	-0.150842	0.316408	-0.190668	0.16181	-0.15129	0.0175249	-0.483683	2.93631e-07
cg16785077	21:42791867	MX1	0.762966	0.836795	-0.0671439	4.12841e-20	-0.0855085	1.52629e-14	0.00179184	0.963832	-0.107888	0.556244	-0.679653	3.56537e-05	0.0384075	0.621437	-0.102691	0.378437
cg12037516	11:614954	IRF7	0.853957	0.907779	-0.0514701	8.04418e-20	NA	NA	-0.0290925	0.399491	0.202006	0.207223	-0.405926	0.00497191	0.096324	0.156139	-0.230583	0.0233156
cg16427501	8:145060083	PARP10	0.211763	0.273951	-0.0542349	1.02971e-19	NA	NA	-0.0766678	0.0191142	0.124715	0.412795	-0.164007	0.234181	0.0769031	0.233613	-0.0740028	0.444878
cg17836612	17:76976357	LGALS3BP	0.629671	0.68985	-0.082021	1.8578e-19	-0.0775888	9.31896e-08	-0.11361	0.0156316	0.33673	0.123398	-0.645156	0.00105487	0.259587	0.00496486	-0.0479656	0.730423
cg15331332	6:29692111	HLA-F	0.521786	0.595519	-0.10299	1.99305e-19	-0.0813423	3.80372e-08	-0.135456	0.0253816	0.366104	0.193824	-0.417294	0.101803	0.272146	0.0224967	-0.0829622	0.643718
cg25843003	6:31431312	HCP5	0.0965639	0.193816	-0.116845	2.10045e-19	-0.0930436	2.32717e-06	-0.141231	0.0280967	0.381074	0.202566	-0.171055	0.527992	0.169143	0.182358	0.0756969	0.690922
cg05994974	7:139761087	PARP12	0.262744	0.44505	-0.151704	3.21509e-19	-0.196532	1.42082e-15	-0.133098	0.0991605	0.424526	0.257507	-0.325152	0.338405	0.279581	0.0784217	-0.389385	0.102221
cg18808777	6:31431503	HCP5	0.199431	0.288059	-0.123571	6.45913e-19	-0.113043	3.87364e-07	-0.17223	0.00924928	0.226992	0.4615	-0.281699	0.312841	0.296216	0.0231031	-0.011087	0.954921
cg19965693	2:163175743	IFIH1	0.281325	0.387932	-0.097694	1.39707e-18	NA	NA	-0.121466	0.0385012	-0.205323	0.451991	-0.196998	0.425592	0.15621	0.177022	0.188654	0.277111
cg10710569	2:231283552	SP100	0.271913	0.408935	-0.109429	1.43819e-18	NA	NA	-0.0199947	0.754626	-0.468848	0.113776	-0.588233	0.0282552	0.0537981	0.669229	-0.0498291	0.791889
cg00676801	2:191876673	STAT1	0.714885	0.765934	-0.0689729	1.49655e-18	-0.068334	8.48624e-08	0.0286957	0.44612	-0.0763339	0.662393	-0.346395	0.0282624	-0.0171233	0.817409	-0.342981	0.00192402
cg00218406	6:31431407	HCP5	0.309664	0.421396	-0.140642	2.08534e-18	-0.182209	2.53564e-11	-0.186395	0.014104	0.253818	0.472851	-0.617621	0.0533192	0.382862	0.0104068	0.115607	0.607279
cg02247863	22:50983415	NA	0.662807	0.711064	-0.0597303	3.40581e-18	-0.0569382	1.62718e-05	-0.0640659	0.066246	0.00703924	0.965384	-0.274908	0.0607595	0.16899	0.0136959	0.0367374	0.721757
cg23387863	15:77472416	SGK269	0.663933	0.727023	-0.0676264	3.97485e-18	-0.0768194	2.89742e-09	-0.0381567	0.37317	0.00490011	0.980349	-0.405006	0.0241565	0.055548	0.510256	0.00289563	0.981743
cg07839313	19:17514600	BST2	0.461828	0.5357	-0.0669851	4.92205e-18	-0.103951	2.94676e-09	-0.0834538	0.0402367	0.0101882	0.957075	-0.372177	0.0294719	0.161501	0.0437581	-0.0676295	0.574231
cg14750551	3:122401343	PARP14	0.852269	0.900683	-0.0520895	5.1007e-18	-0.0729183	1.16189e-10	-4.97137e-06	0.999882	-0.0604877	0.697723	-0.47308	0.000733919	0.0466704	0.479796	-0.196097	0.0472443
cg26422453	13:43546394	EPSTI1	0.858788	0.88795	-0.0343892	5.96534e-18	NA	NA	0.0335285	0.0987267	-0.235523	0.012266	-0.267624	0.0016392	-0.0767569	0.054709	-0.101057	0.0918071
cg07787977	1:962651	AGRN	0.68802	0.613372	0.0688233	6.58275e-18	0.0831255	1.34873e-09	0.104331	0.0153598	-0.0699842	0.726994	0.268492	0.138691	-0.196591	0.0203753	0.090395	0.478243
cg00458211	1:79111320	IFI44L	0.769766	0.822473	-0.0551113	9.00739e-18	-0.0653757	3.44505e-06	-0.08227	0.00858755	0.24851	0.0879225	-0.33473	0.0109842	0.0953646	0.122755	0.0493515	0.594764
cg14353998	12:121477219	OASL	0.0908079	0.137712	-0.0452544	1.20669e-17	NA	NA	-0.0721995	0.0071181	0.215166	0.0847465	-0.0215702	0.848947	0.111128	0.0356679	0.0162514	0.838094
cg09837467	1:183523933	NA	0.446805	0.414577	0.0772586	1.31417e-17	NA	NA	0.171764	0.000166283	-0.575037	0.00682725	0.355181	0.0656966	-0.307316	0.000632761	-0.100324	0.459912
cg14880222	1:79143979	NA	0.684153	0.754592	-0.0654692	1.62988e-17	NA	NA	-0.0883839	0.0171427	0.309613	0.0724036	-0.34212	0.0282393	0.176485	0.015603	0.0911198	0.406539
cg08084228	16:50700118	NA	0.693313	0.765244	-0.0670131	1.81816e-17	NA	NA	-0.115695	0.00918835	0.342	0.0978766	-0.497299	0.00771324	0.168216	0.0548021	0.0722201	0.583192
cg10771443	2:7018855	RSAD2	0.0977447	0.212028	-0.0825836	1.98467e-17	NA	NA	0.129476	0.00341028	-0.765154	0.000183507	-0.262987	0.158724	-0.202602	0.0201737	-0.495247	0.000140293
cg03879629	3:46152446	NA	0.254493	0.40806	-0.119901	2.33329e-17	NA	NA	-0.0950984	0.226328	0.340019	0.351451	-0.918137	0.00527903	0.179621	0.245737	-0.0375344	0.871598
cg03315921	22:18243630	BID	0.714606	0.659967	0.0748203	2.49887e-17	NA	NA	0.157085	0.00047477	-0.347018	0.0981156	0.251413	0.186059	-0.337476	0.000133875	0.126692	0.34295
cg26724018	11:5716255	TRIM22	0.269694	0.343562	-0.0984811	4.70751e-17	-0.114258	1.30843e-11	-0.150739	0.0100901	0.3753	0.168728	-0.382533	0.1213	0.244447	0.0342904	-0.120541	0.487436
cg11211792	1:949634	ISG15	0.706334	0.790877	-0.0833685	6.30962e-17	-0.129522	3.20254e-10	0.0589864	0.248918	-0.0553469	0.815814	-0.381168	0.0759854	-0.01833	0.855689	-0.570359	0.000140887
cg01886988	11:312560	IFITM1	0.29122	0.348226	-0.0658462	6.34086e-17	-0.067637	1.95536e-08	-0.0905575	0.0307826	0.150665	0.439865	-0.287214	0.103574	0.124676	0.131453	-0.0881086	0.477624
cg11622162	17:78237543	RNF213	0.121507	0.151993	-0.0378658	6.62427e-17	-0.0481803	2.92161e-11	-0.057369	0.0167231	0.0309916	0.781334	-0.177908	0.0779775	0.101581	0.0314941	0.0238171	0.737334
cg14126601	2:37384708	EIF2AK2	0.304176	0.432508	-0.10969	6.8881e-17	-0.122786	4.25852e-10	-0.0548459	0.396884	-0.0917795	0.760086	-0.376203	0.166507	0.0407627	0.749166	-0.328018	0.085654
cg12013713	7:139760671	PARP12	0.632604	0.723019	-0.0877839	8.55891e-17	-0.119566	4.41515e-15	-0.0408572	0.464828	-0.170313	0.511515	-0.64237	0.00604226	0.140741	0.200596	-0.0782981	0.635194
cg24351901	6:29692092	HLA-F	0.308102	0.360645	-0.0676756	9.1712e-17	-0.0600946	3.1225e-06	-0.0393527	0.354175	0.109353	0.579179	-0.205328	0.249969	0.0866812	0.299808	-0.130673	0.297235
cg11829870	22:50988451	KLHDC7B	0.683033	0.740716	-0.0574369	1.0914e-16	-0.0663269	3.34509e-09	-0.00151134	0.966125	0.0550659	0.738806	-0.366279	0.0139907	0.057018	0.415523	-0.108998	0.299158
cg20612593	9:139796293	TRAF2	0.571218	0.596719	-0.0590236	1.09176e-16	NA	NA	-0.0373068	0.323684	0.0153398	0.930362	-0.121071	0.446183	0.0560902	0.451106	0.0361362	0.746185
cg11202345	17:76976057	LGALS3BP	0.139848	0.210056	-0.0737269	1.8795e-16	-0.0696193	6.21236e-07	-0.142968	0.0035662	0.297988	0.192406	-0.502478	0.014976	0.268727	0.00541438	-0.0636932	0.661652
cg06064964	20:62199181	PRIC285	0.0676551	0.0363784	0.028027	2.16039e-16	0.0394656	8.67693e-08	-0.0572618	0.00218806	0.142912	0.100827	0.132884	0.0920464	0.119723	0.0011297	0.237022	1.56361e-05
cg08387293	1:984383	AGRN	0.791939	0.735394	0.0584213	3.13825e-16	0.0686025	1.51798e-08	0.0605499	0.0837117	-0.248244	0.126687	0.27137	0.0651003	-0.129608	0.0599395	0.0885806	0.392005
cg15839328	2:7018885	RSAD2	0.096623	0.189615	-0.0668183	3.82598e-16	NA	NA	0.0780484	0.0393007	-0.224869	0.201421	-0.182013	0.253676	-0.126225	0.0906783	-0.476395	1.72261e-05
cg12379452	17:54987827	TRIM25	0.809729	0.854416	-0.0476898	4.37169e-16	-0.0637515	5.0202e-10	-0.0408703	0.149916	0.109219	0.407447	-0.371349	0.0017674	0.110446	0.047847	-0.0660774	0.43075
cg16795804	2:37384523	EIF2AK2	0.141113	0.207342	-0.0656023	4.875e-16	-0.0709849	1.38908e-07	-0.0228162	0.556309	-0.0536105	0.765836	-0.230284	0.15733	0.0230978	0.762265	-0.168589	0.140401
cg03135704	11:5712109	TRIM22	0.0565768	0.0758045	-0.0248265	7.47092e-16	NA	NA	-0.0447662	0.00293887	0.0984713	0.160365	-0.00994921	0.8757	0.0740153	0.0126326	-0.0510079	0.253118
cg07833467	22:50986511	KLHDC7B	0.38184	0.48306	-0.116552	7.53079e-16	-0.131715	1.29481e-07	-0.0821222	0.335527	-0.0129823	0.973845	-1.23803	0.000506717	0.167404	0.318627	0.215054	0.392973
cg26651978	17:76965407	NA	0.653764	0.605804	0.0525728	1.00458e-15	0.0521739	1.98963e-06	0.106589	0.00172741	-0.363011	0.0218344	0.154881	0.281198	-0.153314	0.0224164	0.10458	0.30017
cg07268124	8:66790884	NA	0.484463	0.548356	-0.0718294	1.03839e-15	NA	NA	-0.161837	0.00136425	0.212893	0.366773	-0.434544	0.0415455	0.191665	0.0550018	0.29305	0.0503804
cg06120302	9:100880366	TRIM14	0.0556504	0.0870308	-0.0265569	1.05998e-15	NA	NA	-0.0112963	0.475588	-0.0311333	0.671865	-0.0295569	0.657036	0.0650844	0.0363597	-0.0996384	0.0326038
cg17608381	6:29911550	HLA-A	0.383589	0.547485	-0.19427	1.40798e-15	-0.20217	2.33559e-07	-0.221298	0.0806226	0.845868	0.150413	-0.232137	0.663378	0.365718	0.14268	-0.157373	0.674369
cg24511258	3:195634428	TNK2	0.26405	0.302555	-0.049993	1.45301e-15	NA	NA	-0.0828229	0.0158807	0.134016	0.401876	-0.170633	0.238432	0.120678	0.0747157	0.00587488	0.953948
cg06909315	9:139796221	TRAF2	0.735471	0.771384	-0.0617362	1.71789e-15	NA	NA	0.00356478	0.925174	-0.0500082	0.776482	-0.240087	0.131839	-0.0184291	0.805177	0.0489382	0.662236
cg07878065	18:2641871	NA	0.0507488	0.0875026	-0.0387693	1.769e-15	NA	NA	-0.104119	3.59243e-05	0.173433	0.141566	-0.192457	0.0715111	0.198097	6.57801e-05	0.127961	0.0880264
cg17052170	8:144099482	LY6E	0.502983	0.649474	-0.13777	1.78385e-15	-0.165344	1.2963e-07	-0.123796	0.140219	0.000752828	0.99846	-0.628875	0.0744785	0.144585	0.381928	-0.0159072	0.948873
cg11047325	17:76354934	SOCS3	0.48463	0.589433	-0.12805	1.80991e-15	NA	NA	-0.230528	0.00454932	1.01115	0.0073569	-0.354357	0.301474	0.224506	0.161947	0.199854	0.406752
cg11105610	17:76976352	LGALS3BP	0.837906	0.865214	-0.0429363	2.16841e-15	-0.0357011	0.000154335	0.0142176	0.601062	-0.213445	0.0902516	-0.330922	0.00361867	0.000349448	0.994792	-0.130233	0.104198
cg27529346	6:31322926	HLA-B	0.694985	0.730483	-0.0741575	2.38788e-15	-0.0392563	0.00650188	-0.0509897	0.276622	0.402048	0.064184	-0.368297	0.0611906	0.113446	0.218758	-0.134197	0.332126
cg26081786	14:34650335	NA	0.337747	0.310756	0.0438172	2.52507e-15	NA	NA	0.0210503	0.494278	0.0152727	0.914924	0.166775	0.197304	-0.116124	0.0549666	0.0997214	0.272457
cg07253769	12:113447342	OAS2	0.786977	0.72641	0.0636217	2.65362e-15	0.0412613	0.00553312	0.0957911	0.0191202	-0.404258	0.033208	0.214665	0.212652	-0.162022	0.0442669	0.127698	0.291236
cg11946459	6:29911558	HLA-A	0.380668	0.556032	-0.208585	3.21742e-15	-0.207211	4.54301e-05	-0.225411	0.133913	0.636479	0.36221	-0.258777	0.682643	0.331115	0.263664	-0.0431284	0.92271
cg25242306	13:74667131	KLF12	0.259586	0.199781	0.0539928	4.10752e-15	NA	NA	-0.00623882	0.858213	0.134526	0.406326	0.248887	0.0894225	-0.0702039	0.306863	0.19891	0.0531317
cg27612129	16:57017595	CETP	0.521061	0.472898	0.0557862	5.62457e-15	0.0468644	9.49918e-06	0.0514765	0.1327	-0.101482	0.523483	0.336172	0.019257	-0.163939	0.0147772	0.100558	0.320108
cg03306641	11:5645703	TRIM6-TRIM34	0.672161	0.733902	-0.08161	5.81893e-15	-0.10056	1.58541e-06	-0.0645202	0.204566	0.0951082	0.687235	-0.786399	0.00021097	0.169028	0.0911066	-0.080506	0.592075
cg18533225	22:50986813	KLHDC7B	0.464391	0.535549	-0.0814458	6.77306e-15	-0.0906764	5.26385e-07	-0.0608972	0.244775	0.0894302	0.713031	-0.517693	0.0183561	0.0481677	0.640478	0.101277	0.512504
cg12588917	6:29692082	HLA-F	0.315952	0.406953	-0.0966406	9.64565e-15	-0.0763539	2.61948e-05	-0.0331196	0.555602	0.0281612	0.914025	-0.504703	0.032176	0.0681214	0.538008	-0.0839232	0.612921
cg24304309	1:154577895	ADAR	0.636741	0.691637	-0.0651297	1.12968e-14	-0.0742304	1.80184e-07	-0.00169757	0.968156	-0.18937	0.337002	-0.45757	0.0101661	0.0277	0.740701	-0.0887934	0.479202
cg04253214	1:78942099	NA	0.496211	0.634081	-0.125618	1.21388e-14	NA	NA	-0.344069	3.32281e-05	1.09563	0.00462608	-0.585371	0.0958451	0.595339	0.000273529	0.229387	0.353312
cg03362418	22:50965563	TYMP	0.140324	0.193303	-0.0471502	1.28492e-14	NA	NA	-0.0355871	0.285085	0.0803064	0.603407	0.0616984	0.659458	0.0871913	0.183207	-0.135979	0.166254
cg03546163	6:35654363	FKBP5	0.457737	0.591758	-0.127822	1.38402e-14	-0.162276	7.05508e-09	-0.286054	0.00150547	1.01505	0.0155008	0.386481	0.3103	0.381699	0.0320202	0.014272	0.957479
cg10728454	15:40201507	GPR176	0.591035	0.514084	0.0848938	1.40169e-14	NA	NA	0.103365	0.0806873	-0.169855	0.536915	0.700299	0.00474733	-0.107097	0.358556	0.00261215	0.988091
cg13100600	1:958351	AGRN	0.543347	0.449212	0.0837479	1.57382e-14	0.102939	7.83578e-06	0.0897843	0.121741	-0.494053	0.0663667	0.0461437	0.850135	-0.167056	0.143619	0.253257	0.139259
cg06146977	13:43469464	EPSTI1	0.905216	0.87396	0.0270333	1.58187e-14	0.02341	7.7242e-05	0.030434	0.0598235	0.0032311	0.96573	0.0417943	0.539389	-0.0583155	0.0669866	0.0432584	0.365583
cg05309505	11:612837	IRF7	0.958113	0.967299	-0.00911468	1.63422e-14	-0.00749827	3.89585e-06	-0.00669905	0.29798	0.0178936	0.549335	-0.101181	0.000163697	0.00647356	0.609596	0.0205522	0.279367
cg02314339	10:91020653	NA	0.629137	0.713262	-0.0665105	1.87862e-14	-0.0668067	6.91803e-07	-0.0800554	0.0717948	0.0525359	0.799416	-0.466049	0.0124877	0.12635	0.149168	0.0459819	0.726588
cg13575216	21:42815207	MX1	0.762799	0.811573	-0.0505061	2.12504e-14	NA	NA	-0.0486254	0.145445	0.148646	0.337935	-0.48185	0.000555814	0.0533121	0.417883	0.0444491	0.652492
cg26531432	1:174846466	RABGAP1L	0.509723	0.569748	-0.0966424	2.17126e-14	NA	NA	-0.0703477	0.234962	-0.256637	0.350663	-0.339021	0.173178	0.112024	0.336819	-0.0939816	0.591164
cg25317210	6:37455869	CCDC167	0.581459	0.524746	0.0712198	2.27945e-14	NA	NA	0.0616818	0.215012	-0.14701	0.524563	0.267803	0.200266	-0.0672907	0.49228	0.0475269	0.746418
cg12987761	22:18631457	USP18	0.701432	0.804828	-0.113594	2.35273e-14	NA	NA	0.0218283	0.756981	-0.485401	0.137643	-0.920306	0.00179686	0.090063	0.516525	-0.248243	0.232817
cg23533285	6:31322348	HLA-B	0.391304	0.432522	-0.0632538	2.8706e-14	-0.0707611	1.6723e-05	-0.112017	0.0131584	0.219422	0.296781	-0.134647	0.479783	0.205337	0.021016	0.0124339	0.925989
cg25800166	12:113375896	OAS3	0.386524	0.491393	-0.0788274	3.1243e-14	-0.0798196	1.08742e-07	-0.0863016	0.104241	0.252379	0.306422	-0.525189	0.0184615	0.117759	0.260511	0.0743625	0.635826
cg10740245	17:76965471	NA	0.532847	0.479013	0.0628877	3.33939e-14	NA	NA	0.0454845	0.29192	-0.431166	0.0309821	0.104928	0.563162	-0.0407225	0.631887	0.399384	0.00162385
cg25114611	6:35696870	FKBP5	0.280016	0.324662	-0.0477905	3.92703e-14	-0.0520769	5.52414e-07	-0.0681405	0.0284638	0.0957491	0.508222	-0.124938	0.340366	0.106354	0.082708	-0.0537381	0.559391
cg14333162	2:7016969	RSAD2	0.53289	0.606417	-0.104591	4.89562e-14	NA	NA	-0.0721597	0.263282	-0.186363	0.533802	-0.607696	0.0246778	0.219973	0.0828924	-0.06472	0.734111
cg23892836	6:29692085	HLA-F	0.506075	0.566789	-0.0737462	5.95128e-14	-0.0735668	3.20196e-07	-0.0607556	0.242823	0.100231	0.678222	-0.533431	0.0144282	0.181811	0.0755053	-0.126022	0.412007
cg02057211	3:31803876	OSBPL10	0.571791	0.506802	0.0846397	5.96914e-14	0.025942	0.00820883	0.0994474	0.0664077	-0.432509	0.0854636	0.422955	0.0632443	-0.262469	0.0136977	0.25366	0.112885
cg14002778	6:136603618	BCLAF1	0.512388	0.439067	0.0679457	6.02489e-14	NA	NA	0.0805205	0.0868963	0.00791463	0.971126	0.249086	0.208053	-0.195744	0.0343345	0.233509	0.0926089
cg18518074	11:64642316	EHD1	0.472039	0.412652	0.0537056	6.80786e-14	0.0407632	7.28881e-06	0.0271227	0.444689	0.175608	0.286135	0.38765	0.0090928	-0.0932643	0.181544	0.0980361	0.349255
cg02988397	15:45007647	B2M	0.649677	0.676016	-0.0578148	8.42121e-14	NA	NA	-0.0568054	0.148041	0.0317682	0.861793	-0.371496	0.0241599	0.141352	0.0672777	-0.0217101	0.851624
cg01059398	3:172235808	TNFSF10	0.443237	0.498165	-0.0800228	8.48906e-14	-0.0777059	1.93696e-07	-0.0571813	0.271783	0.0977153	0.685913	-0.205949	0.346455	0.0673869	0.510801	0.101501	0.508907
cg06085204	17:6659164	XAF1	0.0771085	0.124278	-0.047504	9.59265e-14	-0.0648565	1.97916e-09	0.00475896	0.879547	-0.212828	0.143688	-0.13728	0.298024	-0.0415717	0.50117	-0.0517356	0.576707
cg21019156	12:71930408	LGR5	0.592392	0.525603	0.0590191	9.72138e-14	NA	NA	0.10695	0.0119513	-0.334173	0.0912569	0.312336	0.0813402	-0.241751	0.00385552	-0.0715543	0.570269
cg11303842	8:144070338	LOC100133669	0.401611	0.361508	0.0468029	1.08821e-13	0.0380353	0.000218896	-0.0013143	0.966652	0.0282249	0.846595	0.298056	0.0236625	-0.00590708	0.923955	0.105828	0.253744
cg03227037	20:62212228	NA	0.377781	0.314822	0.0596833	1.21252e-13	0.0695203	7.59972e-08	0.00609585	0.878448	-0.162097	0.380656	0.117588	0.482645	-0.0785521	0.316482	0.219944	0.0610328
cg06168856	12:113346982	OAS1	0.584471	0.64665	-0.067721	1.32813e-13	NA	NA	-0.0264704	0.587989	0.0571504	0.801042	-0.568877	0.0053973	0.0575193	0.549819	-0.0626178	0.664201
cg00533183	6:32810742	PSMB8	0.63572	0.676501	-0.0652351	1.57957e-13	-0.0677716	2.47768e-08	-0.038748	0.392377	0.0370656	0.860118	-0.281791	0.138573	0.0910686	0.307085	0.0338113	0.800474
cg11594821	6:30458601	HLA-E	0.284929	0.334113	-0.0641431	1.62707e-13	-0.0588411	2.93677e-05	-0.0588791	0.199284	-0.134008	0.52933	-0.462105	0.0162772	0.0916465	0.310321	0.167002	0.217481
cg24002003	15:101668143	NA	0.263064	0.302141	-0.0483619	1.6955e-13	-0.0505995	2.70483e-07	-0.0494976	0.149492	0.149182	0.3496	-0.31589	0.0283822	0.129734	0.0547452	-0.0564184	0.578243
cg11611544	1:201907088	LMOD1	0.819522	0.764744	0.0550661	2.06195e-13	NA	NA	0.0715955	0.048228	-0.252001	0.134478	0.100838	0.508919	-0.126911	0.0754137	0.155066	0.147677
cg15378061	7:93638064	NA	0.25867	0.179125	0.0821899	2.32821e-13	NA	NA	0.109842	0.0552895	-0.410437	0.123086	0.740211	0.00204593	-0.246983	0.0284767	-0.00154613	0.992724
cg06603074	18:60192893	ZCCHC2	0.375137	0.437971	-0.0727805	2.7516e-13	-0.103694	1.61295e-07	-0.0949208	0.0837796	0.207169	0.416753	-0.654366	0.00444585	0.141401	0.191038	-0.00749277	0.963185
cg13343932	17:76355061	SOCS3	0.487553	0.564611	-0.089714	3.08445e-13	NA	NA	-0.144988	0.0221837	0.672487	0.0222612	-0.253805	0.34208	0.173303	0.165741	0.0818035	0.662951
cg12187985	18:23654410	SS18	0.72318	0.682902	0.0679777	3.3144e-13	NA	NA	0.187256	6.15662e-05	-0.501261	0.0216622	0.235022	0.235645	-0.328661	0.000363542	0.0114057	0.934738
cg20408505	6:29911494	HLA-A	0.420397	0.4765	-0.0725315	3.5431e-13	-0.0831136	9.96098e-08	-0.0942749	0.0719917	0.317625	0.191914	-0.176193	0.424453	0.18842	0.0677359	-0.0418214	0.787263
cg22107533	15:45028083	TRIM69	0.410563	0.467715	-0.0593155	4.0287e-13	-0.0670683	9.75381e-06	-0.0438995	0.315751	0.277144	0.17212	-0.215516	0.241202	0.158904	0.0646946	-0.0679591	0.598964
cg03848588	9:32525008	DDX58	0.862295	0.898791	-0.0364403	4.32238e-13	-0.0374368	7.55989e-06	-0.0152025	0.525867	0.0225046	0.83969	-0.244115	0.0150455	0.0165427	0.725906	-0.0294408	0.677345
cg05439368	15:45028098	TRIM69	0.497483	0.562279	-0.0640696	5.39226e-13	-0.0686516	1.21179e-06	-0.00700739	0.878988	-0.00479845	0.982077	-0.22399	0.246561	0.0596318	0.510326	-0.0679972	0.616681
cg18859612	2:127422064	GYPC	0.285144	0.222772	0.0531378	6.89675e-13	NA	NA	0.0494356	0.186429	-0.0762645	0.660818	0.465392	0.00296165	-0.181787	0.0133419	0.0863233	0.434788
cg02138684	11:72864108	NA	0.100949	0.133174	-0.0416207	8.3745e-13	NA	NA	-0.0168044	0.56846	-0.166828	0.222136	-0.445202	0.000291945	0.136149	0.0185409	-0.0286286	0.742073
cg05009902	17:30456468	NA	0.595879	0.658946	-0.0566847	8.62603e-13	NA	NA	0.00935116	0.818346	-0.211184	0.263375	-0.433079	0.0110757	-0.0184422	0.818017	-0.143431	0.232329
cg25637655	6:29911542	HLA-A	0.155293	0.298346	-0.172043	9.13928e-13	-0.194794	8.81281e-06	-0.227926	0.0526207	0.962492	0.0779423	-0.304357	0.538929	0.415095	0.0730776	-0.12454	0.720378
cg01967861	13:97914115	MBNL2	0.505674	0.460835	0.0326358	9.30006e-13	NA	NA	0.0386231	0.10319	-0.0798147	0.468639	0.00573547	0.954163	-0.078294	0.0933025	0.0968805	0.166324
cg02423716	12:3980162	PARP11	0.602064	0.646365	-0.0804925	9.92212e-13	NA	NA	-0.0530184	0.289821	-0.0864166	0.710233	-0.163286	0.43814	0.0739014	0.453705	-0.000506404	0.997269
cg25563198	6:35696726	FKBP5	0.248997	0.287799	-0.0408327	9.92891e-13	NA	NA	-0.0574467	0.0629532	0.18207	0.204618	-0.165089	0.204107	0.0679416	0.26455	0.0508505	0.57783
cg14495063	3:48557236	PFKFB4	0.591896	0.538556	0.046978	1.01204e-12	NA	NA	0.12013	0.00038086	-0.354808	0.0243865	0.074349	0.603555	-0.255685	0.000119825	-0.019848	0.843536
cg12999836	7:50791421	GRB10	0.621289	0.677372	-0.0607727	1.26491e-12	NA	NA	-0.113502	0.0102314	0.35561	0.0836546	-0.285666	0.125104	0.202474	0.020053	0.184593	0.158278
cg08090640	17:41159289	IFI35	0.426436	0.479678	-0.0606763	1.30869e-12	-0.0554245	0.000160731	-0.0736842	0.0946393	0.305463	0.135563	-0.35309	0.0565935	0.112464	0.195307	0.0212724	0.870365
cg04987734	14:103415873	CDC42BPB	0.439487	0.374016	0.062778	1.34752e-12	0.0429488	0.00408893	0.139873	0.00108188	-0.522938	0.00861457	0.311968	0.0843007	-0.235604	0.00524265	-0.110009	0.38669
cg05920196	12:118703604	TAOK3	0.857317	0.824972	0.0421399	1.35622e-12	NA	NA	0.0893863	0.00358254	-0.355683	0.0126292	0.0201097	0.876733	-0.201766	0.000821938	0.0536224	0.555821
cg10213935	3:172238177	TNFSF10	0.193095	0.270599	-0.0751637	1.50073e-12	NA	NA	-0.124207	0.0179445	0.126638	0.604247	-0.0457006	0.836411	0.23286	0.0242402	-0.0691898	0.656184
cg17593958	20:62199034	PRIC285	0.167998	0.102768	0.0574596	1.74124e-12	0.0527312	0.0002183	-0.08036	0.0588752	0.256492	0.194362	0.0996629	0.578002	0.151152	0.0711211	0.330067	0.0084412
cg18761133	2:191878353	STAT1	0.0447384	0.0600423	-0.0178794	1.8352e-12	NA	NA	-0.0294013	0.00956709	0.176893	0.000755914	-0.0916868	0.0550026	0.0579312	0.00950077	-0.0151426	0.652481
cg05543179	1:160230752	DCAF8	0.289503	0.256804	0.0488904	1.86373e-12	NA	NA	0.11542	0.00113491	-0.505764	0.00213335	0.358439	0.0164969	-0.197911	0.00464523	0.0253158	0.810084
cg03857571	2:231084305	SP110	0.0403474	0.0563579	-0.0154129	1.91769e-12	NA	NA	-0.0307469	0.00340259	0.0661854	0.176058	-0.00777104	0.860917	0.0514495	0.0129191	0.000340766	0.991271
cg23411470	11:4414204	TRIM21	0.829831	0.861809	-0.0347859	1.98298e-12	NA	NA	-0.0278675	0.216692	0.0665224	0.525428	-0.221529	0.0191856	0.104177	0.0186917	-0.0344197	0.605499
cg05432003	11:312518	IFITM1	0.630503	0.672839	-0.0689304	2.43662e-12	-0.0734345	5.23878e-06	-0.0178495	0.700044	-0.0766969	0.721319	-0.360331	0.0637486	0.0413228	0.650484	-0.211303	0.12184
cg25008614	15:44956192	SPG11	0.525647	0.551482	-0.0478106	2.78301e-12	-0.04512	5.42153e-06	-0.0674415	0.139238	0.2608	0.218103	-0.0271612	0.887483	0.118514	0.186972	0.126427	0.348102
cg16514981	15:26098753	ATP10A	0.472142	0.522966	-0.0461057	3.86908e-12	NA	NA	-0.0464333	0.157891	0.031538	0.836448	-0.307032	0.0260472	0.10405	0.107812	0.00717825	0.941114
cg05543864	22:24979755	GGT1	0.634001	0.679267	-0.0452973	3.89121e-12	-0.0326726	0.0047463	0.00408576	0.902211	-0.0729465	0.636396	-0.413706	0.00292452	0.0273735	0.675795	-0.029813	0.761331
cg22260958	12:113375880	OAS3	0.628044	0.698427	-0.084494	3.95387e-12	-0.0609403	4.74552e-05	-0.0464197	0.442921	-0.128451	0.647394	-0.455098	0.0730638	0.0960317	0.420036	0.0942247	0.597841
cg17980786	3:32933637	TRIM71	0.538697	0.489793	0.0448383	4.14758e-12	0.0267447	0.0184983	0.0747259	0.0250963	-0.147232	0.342815	0.191971	0.171807	-0.151952	0.0206545	0.0094505	0.923777
cg09663566	15:68582358	FEM1B	0.858898	0.893863	-0.0338641	4.98651e-12	NA	NA	-0.0778176	0.00274237	0.375532	0.00183358	-0.159315	0.146256	0.126184	0.0137805	0.0436884	0.570907
cg07732037	12:123707827	MPHOSPH9	0.454078	0.322697	0.0940312	5.75282e-12	0.0508357	0.00877977	0.210839	0.00166029	-0.493214	0.114494	0.60993	0.0309436	-0.487709	0.000212089	-0.0906365	0.648842
cg13693517	20:13616618	TASP1	0.276033	0.216673	0.0473228	5.76607e-12	NA	NA	0.0262162	0.456685	0.0540134	0.741137	0.521416	0.000389082	-0.0651512	0.347307	0.0938948	0.366406
cg06115314	7:139742085	PARP12	0.594495	0.540457	0.0615061	5.87228e-12	NA	NA	0.0559317	0.226212	-0.0745752	0.728289	0.253003	0.192739	-0.184723	0.0419954	0.213959	0.116601
cg04708790	12:113355675	OAS1	0.882211	0.845556	0.0298677	5.88328e-12	0.0199687	0.00730107	0.0168571	0.383413	-0.0465723	0.603945	0.00366153	0.96409	-0.0460515	0.226235	0.101512	0.0749604
cg00287009	2:201273195	SPATS2L	0.61536	0.657605	-0.0495786	6.18913e-12	NA	NA	-0.0391724	0.262034	0.0830706	0.608508	-0.405999	0.00549792	0.0732223	0.286909	-0.0275269	0.789615
cg20535312	1:174843523	RABGAP1L	0.368296	0.468785	-0.0750014	6.41243e-12	NA	NA	-0.0128728	0.817824	-0.439969	0.0892675	-0.482789	0.0393556	-0.0307311	0.77998	0.127349	0.439985
cg09251764	17:6659070	XAF1	0.182918	0.230688	-0.0460084	6.73161e-12	-0.0749709	1.40281e-13	0.000300232	0.993272	-0.135388	0.412371	-0.200818	0.17915	0.0295614	0.673147	-0.116158	0.268694
cg06376949	10:91173811	IFIT5	0.220524	0.301795	-0.0691681	7.07432e-12	-0.0689262	5.16039e-05	-0.0497961	0.296585	-0.140079	0.527112	0.0621517	0.756748	0.0404629	0.666749	-0.34261	0.0146893
cg19832381	6:27776524	HIST1H2BL	0.17258	0.232922	-0.0620784	9.21936e-12	NA	NA	-0.0841161	0.082725	-0.0460477	0.838116	-0.251793	0.217	0.14642	0.125119	0.162378	0.257008
cg19459791	15:65363022	NA	0.804481	0.746315	0.0579738	9.39889e-12	0.0364556	0.00207248	0.120787	0.00377108	-0.535806	0.00564753	0.115877	0.510548	-0.161152	0.0502439	0.0423034	0.732364
cg10778971	14:94577101	IFI27	0.844092	0.875063	-0.0302568	9.54113e-12	-0.0433913	1.24354e-07	0.00651767	0.766271	0.0676361	0.506162	-0.265472	0.00379365	-0.00055839	0.989679	-0.114469	0.0764248
cg05186879	3:50650322	MAPKAPK3	0.53987	0.570774	-0.050689	9.55923e-12	NA	NA	-0.096345	0.0102005	0.167227	0.338299	-0.328043	0.0376973	0.0964891	0.192537	0.27151	0.0142201
cg22233512	17:55543388	MSI2	0.471258	0.431478	0.0694026	9.7147e-12	0.044278	0.0079736	0.127326	0.01294	-0.379359	0.111351	0.454773	0.0348778	-0.293428	0.00357226	0.138194	0.362339
cg02378194	18:48695128	NA	0.621823	0.573697	0.0658442	1.01377e-11	NA	NA	0.0905358	0.0619461	-0.294094	0.191831	0.58835	0.00379824	-0.232329	0.0148125	0.0384752	0.788554
cg09243552	4:148639367	NA	0.600029	0.543394	0.0696922	1.09159e-11	NA	NA	0.133659	0.0113755	-0.0278501	0.909872	0.263009	0.237483	-0.278676	0.00732065	0.0306771	0.84458
cg26867393	8:30440319	GTF2E2	0.814037	0.849832	-0.0373717	1.17803e-11	NA	NA	-0.0927067	0.000965959	0.353878	0.00675412	-0.0205431	0.862764	0.140703	0.0111593	0.0642116	0.441532
cg11132334	4:48136298	TXK	0.402405	0.338107	0.0420639	1.21834e-11	NA	NA	0.0596997	0.0773728	-0.114446	0.466362	0.158846	0.264111	-0.12956	0.0514357	-0.0217156	0.828028
cg08924203	21:42798747	MX1	0.0628683	0.122949	-0.0505845	1.44122e-11	-0.0544431	2.69409e-05	0.0372595	0.330167	-0.071078	0.689095	-0.135011	0.40128	-0.109627	0.145266	-0.336561	0.00275227
cg03035167	2:201336269	SPATS2L	0.695575	0.628199	0.0473553	1.48961e-11	0.064579	3.04763e-10	0.0431736	0.213237	0.0437431	0.786004	0.202357	0.165053	-0.100816	0.139659	0.279261	0.00619634
cg06400288	1:184455065	C1orf21	0.749793	0.71874	0.043707	1.57505e-11	NA	NA	0.0967246	0.00505525	-0.355766	0.026555	0.112182	0.441183	-0.122874	0.0712052	-0.0462259	0.651407
cg26416615	10:63751843	ARID5B	0.796955	0.856808	-0.0468369	1.80682e-11	NA	NA	0.00190111	0.959452	-0.0243102	0.888591	-0.330246	0.0351413	0.0519174	0.480495	-0.12057	0.274355
cg07107453	1:79114976	IFI44	0.293085	0.376803	-0.100987	2.02041e-11	-0.0852324	0.000133693	-0.260399	0.00051409	0.72293	0.0386289	-0.300909	0.342868	0.432085	0.0034833	0.373836	0.0929783
cg07957619	6:43595208	GTPBP2	0.390263	0.450908	-0.0432785	2.04285e-11	NA	NA	-0.115293	0.000448759	0.18805	0.220385	-0.362381	0.00890138	0.177157	0.00630416	0.128159	0.189096
cg10152449	7:2444534	CHST12	0.173794	0.275317	-0.0728971	2.17841e-11	-0.0792092	1.48262e-07	-0.0139043	0.781392	-0.391819	0.0914422	-0.478348	0.0227095	0.0926437	0.347357	-0.00450787	0.975687
cg20348000	10:88615964	BMPR1A	0.424419	0.366189	0.0706334	2.29779e-11	0.058831	0.00202918	0.102301	0.0578978	-0.118116	0.637738	0.535734	0.018	-0.208612	0.049433	-0.0448096	0.778852
cg18686270	3:146258875	PLSCR1	0.811148	0.855121	-0.0507908	2.42653e-11	-0.0606995	6.85762e-05	0.0298826	0.410174	-0.119448	0.478144	-0.297215	0.0508815	-0.0958009	0.179543	-0.183376	0.0864486
cg22713958	17:76976245	LGALS3BP	0.722745	0.766843	-0.0570956	2.57056e-11	-0.0575769	9.14885e-08	-0.0306203	0.447009	0.260303	0.163309	-0.480259	0.00436825	0.0959588	0.225828	-0.22206	0.0612877
cg13092901	22:50965373	TYMP	0.0966646	0.143191	-0.038461	2.59015e-11	NA	NA	0.00666137	0.817885	-0.0575369	0.668219	0.00650503	0.957338	-0.0529226	0.352495	-0.124987	0.142794
cg00340855	6:30458586	HLA-E	0.359808	0.413805	-0.0739836	2.79316e-11	-0.0444079	0.00448269	-0.0824359	0.138093	0.166325	0.519567	-0.54318	0.0198515	0.10153	0.353902	0.207217	0.206832
cg12172349	2:7016367	RSAD2	0.870058	0.894454	-0.0225056	2.93308e-11	NA	NA	-0.0162356	0.330312	-0.0399595	0.605811	-0.22543	0.00122021	0.0316204	0.335493	-0.0278431	0.571839
cg17474349	20:30627861	NA	0.520776	0.503517	0.0361788	2.99089e-11	NA	NA	0.0576807	0.0430087	-0.0835657	0.528484	0.125743	0.294808	-0.130569	0.0198679	0.0213873	0.799825
cg01095328	17:78238779	RNF213	0.668674	0.699421	-0.053646	3.02784e-11	NA	NA	-0.0885514	0.0316141	0.127848	0.504799	-0.274664	0.113196	0.105604	0.193683	0.0154983	0.898877
cg03763873	13:43565901	EPSTI1	0.0589426	0.136561	-0.0620818	3.08272e-11	-0.0543698	0.000236067	-0.0441307	0.296743	0.00571398	0.976791	0.0554881	0.755083	0.00370044	0.964572	-0.117539	0.34652
cg24705841	15:26095257	MIR4715	0.548817	0.612762	-0.0785252	3.12929e-11	NA	NA	-0.124366	0.0351045	0.159592	0.561097	-0.263896	0.288406	0.157708	0.175337	0.284776	0.102511
cg08440485	9:5892542	MLANA	0.520788	0.466641	0.061693	3.57403e-11	NA	NA	0.152642	0.00121891	-0.339522	0.122899	0.310082	0.119789	-0.344618	0.000201678	-0.182573	0.192336
cg02003183	14:103415882	CDC42BPB	0.251909	0.193037	0.0573311	3.70148e-11	0.058943	4.06694e-05	0.166043	0.00148871	-0.531844	0.0288416	0.536972	0.0147628	-0.27606	0.00739748	-0.0513793	0.740622
cg25042789	6:32819964	TAP1	0.571241	0.568245	-0.0485821	3.7523e-11	NA	NA	-0.00480527	0.9081	-0.0313594	0.871048	-0.372577	0.0327486	0.0683335	0.404153	-0.0720055	0.557809
cg03063413	15:25965140	ATP10A	0.40382	0.380197	0.047932	4.28081e-11	NA	NA	0.0617303	0.0961146	-0.0737839	0.668727	0.212884	0.172416	-0.150389	0.0392901	0.064382	0.557162
cg23560569	3:39254991	NA	0.723157	0.6858	0.0575605	4.43008e-11	NA	NA	0.0754863	0.0786935	-0.0461442	0.817174	-0.0423012	0.814992	-0.216026	0.0104228	0.0773925	0.542059
cg01372572	15:25941836	ATP10A	0.727013	0.68114	0.0388313	4.49021e-11	0.0436056	1.19821e-05	0.0335069	0.249715	0.0587783	0.663717	0.0859754	0.482493	-0.0555438	0.332523	0.056857	0.508411
cg11587584	6:29692372	HLA-F	0.706128	0.709699	-0.0469717	4.55185e-11	-0.0273898	0.0244607	-0.0423077	0.219681	0.1402	0.38102	-0.1078	0.45712	0.0862801	0.203516	-0.0182749	0.85759
cg20959703	19:17959783	JAK3	0.504344	0.557307	-0.0553462	5.46725e-11	NA	NA	-0.0666322	0.10423	0.117692	0.536899	-0.359322	0.0369317	0.0532455	0.51013	0.176721	0.144487
cg10161996	15:101667972	NA	0.132767	0.169375	-0.03808	6.04391e-11	NA	NA	-0.0582528	0.0540279	-0.103333	0.462336	-0.208455	0.101172	0.113414	0.056734	0.0891011	0.318925
cg07413417	5:159916590	NA	0.691513	0.65719	0.0564441	6.15002e-11	NA	NA	0.0536848	0.203688	-0.0173823	0.929402	0.300521	0.0902436	-0.159637	0.0545464	0.101064	0.417839
cg01721555	3:122401300	PARP14	0.846855	0.867109	-0.0279553	6.53132e-11	-0.0440329	5.22379e-06	0.00311007	0.88717	-0.0750683	0.460406	-0.261427	0.00435453	0.0271905	0.528509	-0.124017	0.0547437
cg22282590	19:17514117	BST2	0.890827	0.908049	-0.0187493	6.58047e-11	-0.0368662	3.71728e-08	-0.00977401	0.503707	0.0436504	0.51993	-0.0837753	0.172353	0.0268072	0.351408	-0.043583	0.312292
cg05981711	13:53495627	NA	0.121919	0.0980163	0.0268045	6.8087e-11	NA	NA	-0.017776	0.350879	0.02663	0.763417	0.0606557	0.448945	0.0132648	0.723736	0.0872799	0.120391
cg09071007	9:26954308	IFT74	0.269124	0.357827	-0.0842836	6.8125e-11	NA	NA	-0.176354	0.00709381	0.250808	0.411169	-0.242117	0.381032	0.19188	0.137908	0.344905	0.0751611
cg14234394	1:212787866	ATF3	0.688764	0.614947	0.0678112	7.15921e-11	NA	NA	0.0689858	0.176081	-0.243951	0.302814	0.0717822	0.737948	-0.102025	0.309664	0.196535	0.19168
cg13419792	19:10197996	C19orf66	0.865324	0.887339	-0.0246179	7.34217e-11	-0.0352852	2.76156e-06	0.00609023	0.733114	-0.0882363	0.286805	-0.10625	0.156519	-0.0275348	0.433411	-0.010969	0.835197
cg07862320	16:57024770	NA	0.621785	0.625453	-0.0392141	7.34749e-11	NA	NA	-0.0619769	0.064039	0.143216	0.357218	-0.122993	0.382698	0.149911	0.0227329	0.0678888	0.492721
cg15946524	2:47714346	NA	0.357495	0.31023	0.0495156	7.5212e-11	NA	NA	0.0923105	0.0281206	-0.286874	0.14213	0.0783173	0.658533	-0.195837	0.0179187	0.10504	0.398513
cg24922246	4:89379038	HERC5	0.0690637	0.109518	-0.0296189	8.03775e-11	NA	NA	0.0119899	0.584424	-0.117605	0.247401	-0.134825	0.142976	-0.0184555	0.668921	-0.177869	0.00576717
cg15251675	6:41593339	NA	0.362694	0.426691	-0.0684062	8.21243e-11	NA	NA	-0.121781	0.0226739	0.127853	0.607248	-0.544971	0.0152155	0.218036	0.0383103	0.367671	0.0197469
cg04318494	11:64640770	EHD1	0.618862	0.571985	0.0365221	8.23509e-11	NA	NA	0.0401974	0.160208	0.0350778	0.79196	0.181744	0.130815	-0.106051	0.0595763	0.149963	0.0757115
cg27049094	2:75067716	HK2	0.569042	0.464894	0.0781578	8.44653e-11	0.0446699	0.0125942	0.13352	0.025126	-0.388546	0.161017	0.35634	0.155798	-0.251147	0.0324152	0.0987028	0.575997
cg02446225	19:10662782	ATG4D	0.465966	0.434265	0.0334205	8.58726e-11	0.0360092	2.78546e-05	0.0390022	0.153559	-0.160977	0.204497	0.238951	0.0372585	-0.114847	0.0325244	-0.00305775	0.969803
cg14321269	17:6658198	XAF1	0.707742	0.759907	-0.0388833	8.59048e-11	-0.0522028	3.53906e-07	-0.0328144	0.261086	0.137642	0.309816	-0.347532	0.00446573	0.0905288	0.114995	0.0551016	0.522846
cg05776323	1:161165053	ADAMTS4	0.321152	0.275144	0.0447154	9.45664e-11	NA	NA	0.0648575	0.0528364	-0.226682	0.145177	0.177408	0.208246	-0.188957	0.00406135	0.119575	0.227179
cg01517384	6:31323856	HLA-B	0.327688	0.409804	-0.0966294	9.7088e-11	-0.0995552	3.47122e-06	-0.16788	0.0305511	0.679563	0.0593969	-0.463371	0.156194	0.330986	0.0302967	-0.134172	0.559176
cg20033981	13:41590153	ELF1	0.169451	0.120425	0.0514021	9.92268e-11	0.0362373	0.00301528	0.053535	0.168681	-0.364518	0.0431606	0.210424	0.198108	-0.127349	0.0960775	0.10118	0.378481
cg11459681	11:102322110	TMEM123	0.255496	0.322837	-0.0468579	1.01402e-10	NA	NA	0.0225062	0.525307	-0.12453	0.44882	-0.157399	0.29038	-0.0103064	0.882559	-0.275564	0.00816771
cg12836643	22:39129370	GTPBP1	0.315339	0.270823	0.0333937	1.01561e-10	0.0197085	0.0194238	0.0176156	0.497264	0.0606774	0.614435	0.0851884	0.43478	-0.0547504	0.283643	0.062751	0.41264
cg12088946	11:5645913	TRIM6-TRIM34	0.513391	0.582327	-0.0776516	1.0401e-10	-0.114141	3.51389e-08	-0.125316	0.0300996	0.351818	0.190323	-0.762389	0.00163936	0.162375	0.154093	0.165222	0.333803
cg05941525	1:173967073	NA	0.549885	0.505185	0.0630473	1.04673e-10	NA	NA	0.0676636	0.139824	-0.154611	0.467701	0.34675	0.0716705	-0.245347	0.0063695	0.266971	0.0482128
cg08779886	11:118392700	LOC101929089	0.694819	0.672218	0.0592866	1.05088e-10	NA	NA	0.0916404	0.0388316	-0.234587	0.255315	0.216879	0.245567	-0.168669	0.0534826	0.179735	0.170466
cg02938032	1:160267426	COPA	0.772964	0.730523	0.0532462	1.05919e-10	NA	NA	0.0731031	0.0998528	0.0198973	0.92324	0.178706	0.339072	-0.154544	0.0771217	-0.0281711	0.830172
cg27032101	11:312841	IFITM1	0.743263	0.76425	-0.0432262	1.08004e-10	-0.0445753	0.00380174	0.0139179	0.639667	-0.27812	0.0433297	-0.141627	0.256747	-0.0575156	0.325492	-0.125133	0.153442
cg04287259	1:9730401	PIK3CD	0.482865	0.444412	0.0363769	1.11887e-10	0.0317629	0.000578245	0.0454078	0.132863	-0.0883756	0.528972	0.288656	0.0227895	-0.0760785	0.201018	0.0589873	0.508824
cg24898914	6:32810706	PSMB8	0.79212	0.808915	-0.0407047	1.11999e-10	-0.0501757	0.00013257	-0.0232979	0.420814	0.0587936	0.661664	-0.361286	0.00283912	0.0726652	0.201886	0.0916046	0.283458
cg09606526	10:11284602	CELF2	0.227589	0.182959	0.0432766	1.19813e-10	NA	NA	0.0378863	0.277554	-0.347016	0.0317582	0.291104	0.0467905	-0.00380295	0.955877	0.0205997	0.841584
cg09625543	21:40560659	BRWD1	0.459493	0.438569	0.0647949	1.19938e-10	NA	NA	0.08943	0.0921256	-0.310839	0.207489	0.372335	0.0952664	-0.13538	0.19556	0.0755078	0.630516
cg24628310	3:52813873	ITIH1	0.387997	0.352487	0.0430565	1.23986e-10	0.024495	0.0277466	0.0594345	0.0752385	-0.186775	0.228821	0.301931	0.0313995	-0.126512	0.0543224	0.0115563	0.906892
cg26392102	6:31238751	HLA-C	0.3654	0.404796	-0.0526354	1.24012e-10	NA	NA	-0.0364372	0.376737	0.175203	0.359744	-0.266704	0.123386	0.0626841	0.439888	-0.0723613	0.552166
cg14000144	14:22923393	NA	0.604379	0.532216	0.0650953	1.27308e-10	NA	NA	-0.0165695	0.738808	-0.0682624	0.76724	0.185826	0.373466	0.0195717	0.841434	0.0947549	0.518235
cg21049840	13:99956183	GPR183	0.564645	0.491209	0.0605681	1.3442e-10	NA	NA	0.113623	0.0155995	-0.192299	0.379312	0.00266223	0.989283	-0.252649	0.00625584	0.177327	0.202224
cg13045500	17:30455761	NA	0.510643	0.58317	-0.0645964	1.37631e-10	NA	NA	-0.0174262	0.733068	0.143464	0.545122	-0.661052	0.00196542	0.030365	0.762746	-0.181796	0.227714
cg05892222	4:89299769	HERC6	0.314859	0.377176	-0.0443737	1.46873e-10	NA	NA	-0.123903	0.00116014	0.230238	0.195733	-0.286299	0.0754201	0.147688	0.0501027	0.173604	0.124939
cg26955383	10:105218660	CALHM1	0.263791	0.219598	0.0430481	1.72308e-10	NA	NA	0.0162798	0.649149	-0.0688444	0.678478	0.0929471	0.536566	-0.0522193	0.458421	0.133089	0.207312
cg12424383	1:27990967	NA	0.829251	0.864422	-0.0316098	1.83051e-10	-0.0578565	2.83379e-09	0.0146151	0.538037	-0.0711348	0.518388	-0.457138	3.47373e-06	0.0370462	0.427761	-0.081584	0.243952
cg19281794	3:112218761	BTLA	0.226695	0.174976	0.0457866	1.84033e-10	0.0876621	2.57047e-12	0.145611	0.000118306	-0.563883	0.00135755	0.215841	0.177963	-0.291249	9.13074e-05	0.0106323	0.924804
cg13935634	6:10583769	GCNT2	0.57822	0.646849	-0.0767066	1.94847e-10	NA	NA	-0.134186	0.0232	0.286262	0.297881	-0.511618	0.0395844	0.188191	0.106344	0.441772	0.0112837
cg10327647	1:192914734	LINC01032	0.469482	0.45519	0.0349707	1.95883e-10	NA	NA	0.0963695	0.00137465	-0.296491	0.0345132	0.151642	0.233417	-0.154313	0.00939186	-0.0427142	0.632934
cg02112168	14:45579561	PRPF39	0.427094	0.404697	0.0452521	2.03044e-10	0.0696043	3.487e-06	0.0610631	0.111897	-0.185987	0.29721	0.112457	0.486632	-0.0342603	0.650937	0.0679123	0.549726
cg10024280	2:64103578	UGP2	0.552309	0.498623	0.0670719	2.074e-10	NA	NA	0.0520553	0.338334	-0.068346	0.786593	0.24002	0.293528	-0.216392	0.0427938	0.288579	0.0717604
cg02869235	12:124726864	NA	0.560105	0.50577	0.0635175	2.21569e-10	0.0428301	0.00246362	0.151875	0.00433177	-0.593815	0.016389	0.583592	0.00916109	-0.25687	0.0143652	-0.185128	0.240667
cg03149958	6:36326677	NA	0.797228	0.832772	-0.0478539	2.23248e-10	NA	NA	-0.0972253	0.0167673	0.0442804	0.815044	-0.284317	0.0967058	0.147759	0.0651946	0.425154	0.000373907
cg13789214	8:117301772	LINC00536	0.2669	0.253233	0.0379977	2.3277e-10	NA	NA	0.0206671	0.53279	-0.000262224	0.99864	0.0400091	0.773941	-0.0476315	0.46519	0.0486976	0.618586
cg14617454	1:173640387	ANKRD45	0.869303	0.903996	-0.0358195	2.57893e-10	NA	NA	-0.0308665	0.305636	0.0470905	0.736439	-0.345297	0.00620098	0.108038	0.06816	-0.0623654	0.483333
cg12114203	12:131831994	LOC338797	0.38057	0.345857	0.0510485	2.66012e-10	NA	NA	0.0505684	0.217179	-0.0651016	0.732318	0.214424	0.213155	-0.139694	0.083043	0.122604	0.310924
cg12557158	22:50984767	NA	0.78055	0.811911	-0.0431255	2.98682e-10	NA	NA	-0.0435821	0.277625	0.105756	0.570458	-0.207323	0.219094	0.132365	0.093612	-0.0213645	0.857019
cg24598860	3:168835268	MECOM	0.446033	0.401469	0.0502508	3.02371e-10	NA	NA	0.0600395	0.153352	-0.135012	0.489451	0.236142	0.181614	-0.122858	0.137725	0.0070838	0.954547
cg19849557	6:30619242	C6orf136	0.907274	0.892263	0.029171	3.04461e-10	0.00799485	0.0490426	0.000495354	0.972053	0.0491914	0.453322	0.12051	0.0420845	-0.0522563	0.0599211	0.0794404	0.0564638
cg08998192	6:32805570	TAP2	0.422871	0.47975	-0.0614859	3.08645e-10	-0.0433503	0.00388535	-0.064209	0.177512	0.0410819	0.852676	-0.256994	0.199181	0.137486	0.142369	0.136142	0.333015
cg03584763	5:132672047	FSTL4	0.357675	0.30835	0.0553615	3.76819e-10	NA	NA	0.135989	0.00107544	-0.467121	0.0158096	0.265524	0.130696	-0.267819	0.00106995	0.0177892	0.885511
cg11095027	11:1297066	TOLLIP	0.597912	0.547086	0.0421364	3.93296e-10	0.0371732	0.00163559	0.0831059	0.0183471	-0.257417	0.116128	0.0115208	0.938204	-0.148913	0.0319057	0.0848984	0.415742
cg19414189	2:144895805	GTDC1	0.281486	0.277233	0.0359047	4.01453e-10	NA	NA	-0.027134	0.356422	0.143088	0.294619	0.0412034	0.739125	0.0644116	0.266001	0.133317	0.124453
cg24709587	6:159526055	NA	0.514225	0.560961	-0.0486824	4.19816e-10	NA	NA	-0.104254	0.0133917	-0.0583259	0.766416	-0.477294	0.00702615	0.174992	0.0351466	0.184053	0.140041
cg17799287	13:92001764	MIR19A	0.0641035	0.087357	-0.0174713	4.45905e-10	-0.0171836	0.00691526	0.0214962	0.0963371	-0.034962	0.560623	-0.0687547	0.206066	-0.000124641	0.996099	-0.104686	0.00593607
cg13149147	2:105757726	NA	0.437327	0.422174	0.0380259	4.49989e-10	NA	NA	0.0414805	0.198979	-0.0128513	0.931734	0.0933508	0.491942	-0.0878335	0.16702	0.0516545	0.58822
cg14064762	9:123688745	TRAF1	0.179305	0.135711	0.0375744	4.50786e-10	0.0324979	0.000181293	0.0516539	0.0824989	0.0805619	0.560164	0.191547	0.125708	-0.0716179	0.221767	-0.00729068	0.933951
cg09280971	9:73036509	NA	0.378939	0.339998	0.0379977	4.57065e-10	NA	NA	0.0369387	0.202876	-0.182891	0.174233	0.0933596	0.444148	-0.109365	0.0551677	0.114617	0.180677
cg12539787	3:185438882	IGF2BP2-AS1	0.711585	0.677917	0.0511101	4.86551e-10	NA	NA	0.093177	0.0192626	-0.341752	0.064693	0.512654	0.00213533	-0.244984	0.00172432	0.0161122	0.891306
cg21425658	6:144672887	UTRN	0.0988416	0.122627	-0.0296444	4.87929e-10	NA	NA	-0.0715418	0.00162151	0.196901	0.0625955	-0.0199715	0.835151	0.12866	0.00401888	0.0375605	0.577266
cg12803108	14:90748007	C14orf102	0.428203	0.398752	0.0504703	4.8877e-10	0.0328693	0.0109139	0.0376202	0.348985	-0.00532185	0.977237	0.0220287	0.896248	-0.10501	0.183944	0.249746	0.0347911
cg22940798	6:32805554	TAP2	0.459944	0.535196	-0.0790248	4.92155e-10	-0.0459869	6.2604e-05	-0.116776	0.0555143	0.265504	0.349001	-0.203207	0.428779	0.206305	0.0858476	0.221596	0.218939
cg11920110	1:33926658	NA	0.440672	0.409971	0.0566365	5.36157e-10	NA	NA	0.0694192	0.122847	-0.257769	0.217247	-0.112667	0.551819	-0.0870764	0.325945	0.0254437	0.848283
cg16996086	5:137364280	FAM13B	0.404464	0.412548	0.0431595	5.41341e-10	NA	NA	0.117948	0.000479703	-0.410318	0.00907918	0.202384	0.156551	-0.286056	1.57046e-05	0.0228895	0.819725
cg15730281	7:138064032	NA	0.452381	0.425905	0.0428531	5.91533e-10	NA	NA	0.0321711	0.385231	-0.173505	0.312874	0.352571	0.023215	-0.0560622	0.442149	0.000494688	0.996393
cg16744803	6:109236057	ARMC2	0.501874	0.456985	0.0662933	6.29347e-10	NA	NA	0.0556158	0.316093	-0.144896	0.573735	0.216957	0.352198	-0.151977	0.163798	0.322543	0.0484931
cg11317199	9:100850391	TRIM14	0.620527	0.51743	0.0836793	6.60341e-10	0.120797	3.81686e-08	0.0904779	0.185755	-0.177385	0.576491	0.637606	0.0262339	-0.276969	0.0393249	0.0960668	0.634414
cg21855257	1:158983569	IFI16	0.703565	0.747188	-0.0544641	6.72275e-10	NA	NA	0.0321963	0.460643	-0.238886	0.23794	-0.289992	0.113463	-0.101443	0.237416	-0.0562697	0.662311
cg18265326	16:65635738	NA	0.659156	0.593642	0.080168	6.99228e-10	NA	NA	0.101459	0.119812	-0.0902013	0.766025	0.646967	0.0180616	-0.194736	0.129374	-0.0326456	0.865548
cg18181703	17:76354621	SOCS3	0.419111	0.463125	-0.0573111	7.19013e-10	-0.0499442	0.00037391	-0.106753	0.0240872	0.425475	0.0529074	-0.263398	0.186343	0.0981549	0.293222	0.13138	0.348202
cg06484123	19:53107200	NA	0.675721	0.611957	0.102275	7.28303e-10	0.0750904	0.00218952	0.263588	0.00202154	-0.483098	0.225029	0.655358	0.068877	-0.599753	0.000350117	-0.00515089	0.983788
cg26557908	3:66712182	NA	0.639984	0.601155	0.051266	7.37475e-10	NA	NA	0.0357425	0.372192	-0.239142	0.19803	0.154572	0.358541	-0.126477	0.10832	0.235925	0.0455811
cg03526142	17:33864734	SLFN12L	0.669518	0.677672	-0.0468189	7.46089e-10	-0.0650246	5.12864e-06	-0.0719405	0.0792621	-0.130268	0.494176	-0.409446	0.0173127	0.0992126	0.219329	0.351196	0.00359418
cg20989454	11:613478	IRF7	0.770355	0.795082	-0.0379256	8.20883e-10	-0.0267874	0.00312597	-0.0172306	0.548909	0.116467	0.382547	-0.230244	0.0562288	0.036002	0.524637	-0.0462167	0.586015
cg20770838	4:123073	ZNF718	0.472037	0.44197	0.0408654	9.40587e-10	NA	NA	0.0249481	0.469651	-0.0541328	0.735383	0.117513	0.417752	-0.0813778	0.230628	0.104498	0.30475
cg16363586	19:17516329	BST2	0.0773	0.124859	-0.0351409	9.51536e-10	-0.0536253	2.15463e-09	0.00378674	0.884517	-0.190176	0.115465	-0.256271	0.0189639	-0.0187884	0.714284	0.0226219	0.768791
cg04436907	9:131902347	PPP2R4	0.112137	0.136558	-0.0323715	9.54855e-10	NA	NA	-0.0508762	0.0610096	-0.0326561	0.795963	-0.223394	0.050298	0.133832	0.012156	0.124712	0.120019
cg00504445	5:66712085	NA	0.564255	0.529849	0.0505617	1.003e-09	NA	NA	0.0936171	0.0298241	-0.276748	0.167137	0.201711	0.266454	-0.164417	0.052742	0.109791	0.389224
cg19420069	16:65635834	NA	0.601325	0.525262	0.0959775	1.07085e-09	NA	NA	0.145001	0.0640024	-0.31908	0.38058	0.787311	0.0165806	-0.317869	0.0390558	0.106991	0.644024
cg26959945	7:20233217	MACC1	0.728595	0.711824	0.0464691	1.08756e-09	NA	NA	0.136168	0.000445586	-0.62279	0.00054034	0.072814	0.65741	-0.295204	0.000107352	0.156989	0.172913
cg20316901	9:93588840	SYK	0.777865	0.747179	0.0415805	1.14995e-09	NA	NA	0.0974911	0.00363689	-0.32637	0.0363853	-0.0560519	0.692253	-0.186718	0.00467662	0.15662	0.114797
cg09662329	1:16062445	SLC25A34	0.585375	0.552567	0.0363742	1.16414e-09	NA	NA	0.0596408	0.035722	-0.0985607	0.455613	0.0578434	0.628844	-0.083641	0.135135	0.0613375	0.465406
cg16016431	11:611390	PHRF1	0.851117	0.8679	-0.0196332	1.17794e-09	-0.0391975	5.38721e-11	0.00588591	0.738296	-0.0770648	0.345655	-0.153492	0.0377006	0.000788988	0.98185	-0.0445568	0.391366
cg07596065	22:50984393	NA	0.53982	0.566593	-0.0366601	1.19009e-09	-0.0450526	0.000100968	-0.0683533	0.0283439	0.296215	0.0407018	-0.181309	0.167223	0.170925	0.00527015	0.0790825	0.391318
cg24687432	15:26109608	ATP10A	0.641358	0.682005	-0.036737	1.20714e-09	-0.0477348	1.12574e-05	-0.00603835	0.842954	0.129083	0.361236	-0.290698	0.0228403	0.0225432	0.707105	-0.00523024	0.953644
cg11617938	6:29692281	HLA-F	0.731804	0.758092	-0.05175	1.21602e-09	-0.0636301	4.90738e-06	-0.0457608	0.276611	0.0460079	0.813792	-0.289015	0.101796	0.0603675	0.466126	0.0546444	0.660044
cg17953136	2:20232577	LAPTM4A	0.53992	0.514153	0.0395664	1.23982e-09	0.062628	3.36513e-06	0.11272	0.00214126	-0.381088	0.0257182	0.10827	0.485321	-0.127678	0.0784535	-0.133159	0.221431
cg03732020	11:47282968	NR1H3	0.584131	0.560253	0.0420822	1.27102e-09	0.0406556	0.000757063	0.0346027	0.32924	-0.0718638	0.662541	0.111299	0.455419	-0.111409	0.110211	0.224849	0.0313634
cg13953458	11:73681281	DNAJB13	0.580235	0.517942	0.038134	1.35813e-09	NA	NA	0.0629229	0.0400514	0.0726938	0.610116	0.166174	0.197729	-0.137206	0.022868	-0.0169856	0.851432
cg14849578	12:125282480	SCARB1	0.693089	0.665613	0.0449574	1.40426e-09	0.0672359	6.16898e-07	0.153853	5.51307e-05	-0.40703	0.0223854	0.237406	0.142102	-0.270756	0.000320631	-0.0554768	0.625613
cg21684411	6:31431573	HCP5	0.04839	0.0739035	-0.0341558	1.44552e-09	-0.0327909	0.000165762	-0.0959683	0.000342532	0.29757	0.0172079	-0.0733538	0.518062	0.161606	0.00223758	0.0541	0.497271
cg01262564	9:134520798	RAPGEF1	0.510008	0.463192	0.0334998	1.50085e-09	NA	NA	0.0838398	0.0038342	-0.130581	0.334001	0.0844119	0.490612	-0.137838	0.0159012	0.0242205	0.778267
cg09225336	16:65635750	NA	0.649797	0.582084	0.0835373	1.50531e-09	NA	NA	0.113334	0.0979501	-0.260852	0.412382	0.718954	0.0123205	-0.231213	0.0863033	0.0768349	0.704333
cg02142005	22:43369590	PACSIN2	0.579146	0.565879	0.0302407	1.58039e-09	NA	NA	0.0607088	0.0158852	-0.0352896	0.763398	0.213063	0.0442836	-0.169751	0.000586715	0.0390808	0.600168
cg02724490	8:10488231	RP1L1	0.397947	0.360805	0.0372656	1.58721e-09	0.0389067	1.67356e-05	0.0415429	0.205785	-0.101456	0.505826	0.0432714	0.75409	-0.0310719	0.630993	0.126085	0.193275
cg24173234	10:32312329	KIF5B	0.594489	0.593707	0.0496214	1.64672e-09	NA	NA	0.0140268	0.738491	-0.196903	0.312312	0.24713	0.161239	-0.185133	0.0247683	0.265626	0.0317513
cg26801613	1:87793510	LMO4	0.531329	0.606243	-0.0482078	1.64985e-09	-0.0432711	0.000164293	-0.0504095	0.224225	-0.0926437	0.630563	-0.484469	0.00528071	0.038538	0.637184	0.122467	0.317323
cg02402539	19:15399648	NA	0.446884	0.405741	0.033067	1.69806e-09	NA	NA	0.0123196	0.637952	-0.0648262	0.593643	0.249633	0.0228932	-0.1147	0.0256206	0.0480341	0.534203
cg17096289	6:31238788	HLA-C	0.40695	0.500336	-0.116677	1.76989e-09	-0.112311	0.0103877	-0.0866875	0.393764	0.110087	0.815553	-0.84123	0.0485393	0.210321	0.293118	0.00460796	0.987753
cg24798947	6:138876745	NHSL1	0.581697	0.559066	0.0476243	1.82156e-09	NA	NA	0.0588723	0.155192	-0.418988	0.0290078	0.0105981	0.951516	-0.0994411	0.222749	0.147559	0.227622
cg16324306	14:93786330	BTBD7	0.288333	0.265618	0.0420246	1.87103e-09	NA	NA	-0.0544165	0.113665	0.38622	0.0153421	0.220208	0.127802	0.028077	0.678838	0.151106	0.136786
cg16920757	9:20726339	FOCAD	0.854284	0.880602	-0.0220194	1.87126e-09	NA	NA	0.00435364	0.8258	-0.176526	0.0539626	-0.106684	0.19903	0.00317545	0.935009	0.0227643	0.696626
cg03237401	1:193104672	MIR1278	0.612814	0.562656	0.0604443	1.87492e-09	NA	NA	-0.0110293	0.827678	0.230373	0.326958	0.434144	0.0409959	-0.0217786	0.827156	0.0386762	0.795948
cg13007871	6:30458519	HLA-E	0.224009	0.256928	-0.0461778	1.90204e-09	-0.0194208	0.0491561	-0.0433918	0.267108	-0.0101498	0.955428	-0.266427	0.104711	0.045716	0.552768	0.0210409	0.855452
cg00647820	17:40259828	DHX58	0.238708	0.150282	0.079815	1.9826e-09	0.100136	5.12358e-08	-0.0691107	0.303252	0.418022	0.179482	0.693754	0.0136627	0.00523594	0.968416	0.369425	0.0619094
cg00481272	1:85524258	NA	0.80111	0.79067	0.0310581	2.01085e-09	NA	NA	0.0129061	0.594139	-0.108742	0.333155	0.157535	0.1213	-0.104163	0.0284857	0.221869	0.00180363
cg00679477	11:78023985	GAB2	0.429538	0.372634	0.0684575	2.02302e-09	NA	NA	0.14313	0.0124029	-0.366461	0.168858	0.257299	0.286373	-0.181828	0.107379	0.108756	0.521271
cg14428587	7:139756917	PARP12	0.853826	0.875246	-0.0239991	2.03239e-09	NA	NA	-0.0361996	0.0499945	0.218922	0.0105197	-0.130907	0.0919405	0.0615723	0.0905445	-0.00492779	0.928145
cg01355282	17:40264320	DHX58	0.0675437	0.13489	-0.0550539	2.06029e-09	NA	NA	-0.0121592	0.776579	-0.197159	0.32118	-0.195871	0.276469	0.0717825	0.394567	-0.360855	0.00414396
cg07123796	1:950971	NA	0.475782	0.535887	-0.0528504	2.14365e-09	-0.0504924	6.4576e-09	-0.0979097	0.025639	0.106453	0.602125	-0.328619	0.075072	0.136298	0.115081	0.0974616	0.452924
cg03026982	11:19953699	NAV2	0.769055	0.817737	-0.0547875	2.20284e-09	NA	NA	-0.0537249	0.236952	0.247172	0.241045	-0.356969	0.0612315	0.118944	0.183402	0.264439	0.0482755
cg18399898	10:91091681	IFIT3	0.889482	0.897914	-0.0144329	2.23138e-09	NA	NA	0.0025812	0.868245	-0.051165	0.478486	-0.222039	0.000629201	-0.00302981	0.921207	-0.0550975	0.229914
cg03587597	8:144105055	NA	0.895232	0.916024	-0.0223536	2.30859e-09	-0.0604623	7.08459e-09	-0.00251297	0.889052	-0.00436545	0.958355	-0.249168	0.000924871	0.0116179	0.743181	-0.039676	0.455431
cg21212234	16:65706984	NA	0.291185	0.236522	0.0579797	2.33515e-09	NA	NA	0.112682	0.0225996	-0.317709	0.166804	0.210558	0.311963	-0.223364	0.0216697	0.0025392	0.986156
cg13172359	10:91175366	IFIT5	0.199967	0.295615	-0.094564	2.33517e-09	-0.124555	8.46438e-06	-0.128218	0.0957469	0.581894	0.103335	-0.283812	0.380926	0.043832	0.772721	-0.433841	0.0560728
cg21224509	3:185438794	IGF2BP2-AS1	0.588741	0.532119	0.059733	2.37985e-09	NA	NA	0.0774821	0.117676	-0.320425	0.163382	0.600118	0.00381257	-0.195269	0.0449712	-0.000540606	0.997054
cg09548275	11:47282999	NR1H3	0.767049	0.728836	0.0643316	2.43985e-09	0.068977	8.34678e-06	0.124754	0.021518	-0.157568	0.532772	0.253136	0.268298	-0.304267	0.00433203	0.143612	0.371295
cg27486585	6:30459595	HLA-E	0.684059	0.688345	-0.047406	2.479e-09	-0.0639935	7.59006e-08	-0.106518	0.00673173	0.1585	0.386803	-0.335234	0.0428635	0.249725	0.00122382	0.109826	0.345756
cg23510764	5:166419955	NA	0.63987	0.572272	0.0867343	2.60879e-09	NA	NA	0.152139	0.0338874	-0.498064	0.135063	0.0695085	0.818116	-0.310222	0.0279618	0.272178	0.199321
cg08293824	3:172313318	NA	0.406473	0.460666	-0.0770413	2.65737e-09	NA	NA	-0.106074	0.0935392	-0.00644788	0.982505	-0.0529709	0.842335	0.262691	0.0347026	-0.12527	0.502872
cg19830650	22:50976445	NA	0.793429	0.83604	-0.0299301	2.69355e-09	NA	NA	-0.00652797	0.805061	-0.0648891	0.597022	-0.0277835	0.802664	0.053604	0.302961	0.106072	0.173833
cg00791181	3:114569943	ZBTB20	0.548567	0.532235	0.056965	2.80691e-09	NA	NA	0.0591467	0.189577	-0.270785	0.19564	0.297738	0.116007	-0.145622	0.100662	0.0842154	0.527219
cg24100168	11:5667836	TRIM78P	0.639431	0.610675	0.0444867	2.97152e-09	0.0439525	0.00119306	-0.0150666	0.690017	0.0655118	0.70865	0.243736	0.124291	-0.0672564	0.365594	0.320262	0.0039009
cg04816140	9:92763384	NA	0.214947	0.286245	-0.055652	2.98931e-09	NA	NA	0.0586441	0.174011	-0.738964	0.000201103	-0.332098	0.0667792	-0.0531341	0.531879	-0.123369	0.332905
cg05257202	13:99934873	UBAC2	0.339237	0.283162	0.0463238	3.05041e-09	0.0733542	9.05115e-08	0.00965906	0.80779	-0.0304281	0.868839	0.0476104	0.775423	-0.114179	0.143556	0.189096	0.106114
cg05773425	1:16644480	FBXO42	0.660737	0.622171	0.0569466	3.10143e-09	NA	NA	0.131795	0.00616439	-0.351538	0.116552	0.132519	0.514136	-0.299264	0.00155616	0.212699	0.135518
cg27045295	6:146225828	SHPRH	0.447005	0.393576	0.0680518	3.19128e-09	NA	NA	0.111523	0.0555905	-0.0999626	0.712178	0.314987	0.198894	-0.150267	0.190639	0.0489354	0.77646
cg10163895	1:151712510	NA	0.555337	0.66126	-0.110148	3.23946e-09	NA	NA	-0.194157	0.0451927	0.984921	0.0285032	-0.99661	0.0143348	0.211975	0.267454	0.636459	0.0260532
cg04316051	12:57872145	ARHGAP9	0.406341	0.359439	0.0280274	3.25419e-09	NA	NA	0.0429436	0.0703767	-0.0578947	0.599792	0.0671563	0.501539	-0.100866	0.0307104	0.0379237	0.588945
cg26060580	12:48223203	NA	0.665255	0.701844	-0.0447037	3.35805e-09	NA	NA	-0.0877809	0.0156774	-0.0186816	0.912075	-0.565913	0.000196151	0.168966	0.0181596	0.25226	0.0186758
cg27662789	12:43666281	NA	0.313305	0.243004	0.0773725	3.4001e-09	0.116238	2.05697e-06	0.107101	0.113298	-0.277275	0.377528	0.329483	0.246793	-0.366786	0.00572113	-0.0322324	0.871931
cg13896879	1:150785718	ARNT	0.415451	0.39707	0.0436284	3.42324e-09	NA	NA	-0.0215467	0.538195	0.047969	0.767817	-0.00305833	0.98342	-0.0433395	0.529378	0.253336	0.0138899
cg08619515	16:11066157	CLEC16A	0.642476	0.714457	-0.0654786	3.58108e-09	NA	NA	-0.0408174	0.403407	-0.362518	0.109418	-0.576685	0.00479125	0.129978	0.176208	0.219768	0.127132
cg08318732	19:53192577	ZNF83	0.560889	0.521198	0.062207	3.62094e-09	NA	NA	0.0637617	0.23816	-0.169147	0.500378	0.329425	0.146913	-0.164088	0.122834	0.150824	0.34468
cg00290355	3:150996599	MED12L	0.737411	0.711838	0.0409301	3.73919e-09	NA	NA	0.0366004	0.279239	-0.186678	0.234302	0.203536	0.152059	-0.133044	0.0453464	0.109165	0.274261
cg12319836	19:1090235	POLR2E	0.603101	0.557849	0.0321219	3.86677e-09	NA	NA	0.103388	0.000272281	-0.311962	0.0184736	0.0214726	0.858366	-0.16229	0.00379952	0.0492679	0.559794
cg22673476	2:233983207	INPP5D	0.349145	0.308107	0.0340878	3.86693e-09	NA	NA	-0.00101861	0.971263	-0.0209912	0.872907	0.273797	0.0208285	-0.0619134	0.265652	0.12292	0.14032
cg09618291	2:149411300	EPC2	0.468894	0.420285	0.0498567	3.94178e-09	NA	NA	0.0474577	0.257607	-0.266906	0.16994	0.399935	0.0229073	-0.164201	0.0462684	0.0492609	0.690771
cg00570504	2:7012523	NA	0.382654	0.459945	-0.0515282	4.00463e-09	NA	NA	-0.0263547	0.567979	-0.0270354	0.899575	-0.344291	0.0754433	-0.040621	0.654828	-0.0703406	0.605654
cg02408464	11:103746841	NA	0.315535	0.248294	0.0649872	4.01673e-09	NA	NA	0.0847416	0.143226	-0.143927	0.592555	0.245891	0.312557	-0.224854	0.0482414	0.0416313	0.807754
cg16853860	6:32823116	PSMB9	0.534892	0.624622	-0.105167	4.03168e-09	-0.0928647	0.000541304	-0.123601	0.157435	0.266326	0.511968	-0.763524	0.0374704	0.250981	0.14473	0.201875	0.434465
cg08549335	7:30387954	ZNRF2	0.277265	0.321296	-0.0698603	4.15845e-09	-0.0693907	0.000295182	-0.18419	0.00212798	0.52707	0.0591075	-0.445778	0.0780715	0.324055	0.0061034	0.313985	0.0771922
cg22254413	20:19194649	SLC24A3	0.834244	0.795175	0.0429488	4.26749e-09	NA	NA	0.146918	4.55744e-05	-0.461115	0.00609839	0.0826813	0.588795	-0.311373	1.09917e-05	-0.0041804	0.96896
cg09379489	12:12224360	BCL2L14	0.60084	0.633571	-0.0496172	4.35176e-09	NA	NA	-0.0383587	0.436228	-0.164609	0.471592	-0.246365	0.233951	0.0701933	0.469244	0.151625	0.297007
cg23328938	22:40447393	TNRC6B	0.38018	0.358539	0.0314564	4.38141e-09	NA	NA	0.0174135	0.544544	-0.0823161	0.537087	0.135225	0.262675	-0.118676	0.035472	0.000595221	0.994403
cg18679416	2:158261028	NA	0.0729462	0.0572002	0.0159949	4.39792e-09	NA	NA	0.0318363	0.0235325	-0.158751	0.0149133	0.146558	0.0130719	-0.0655732	0.0177775	0.0116653	0.779277
cg00539491	11:66568628	C11orf80	0.428952	0.419018	0.038535	4.56841e-09	NA	NA	0.0773122	0.0295355	-0.374377	0.0231267	0.155927	0.297441	-0.173951	0.0127901	0.0496121	0.637057
cg26680656	13:43979482	ENOX1	0.557204	0.504355	0.0578907	4.66112e-09	NA	NA	0.0520962	0.311746	-0.192255	0.42128	0.292682	0.176152	-0.126926	0.210436	0.00620719	0.967451
cg15599483	2:190442823	SLC40A1	0.836197	0.802286	0.0338799	4.8244e-09	0.0232712	0.0400698	0.068583	0.0118079	-0.350828	0.00547718	0.0765724	0.505136	-0.106708	0.0469016	0.00575062	0.9432
cg04752731	17:16891388	NA	0.30382	0.278591	0.0377542	4.83219e-09	NA	NA	0.079069	0.0318954	-0.137949	0.420974	-0.100822	0.516151	-0.146626	0.0433153	0.148118	0.174011
cg15551881	9:123688715	TRAF1	0.308155	0.225898	0.0546179	4.8615e-09	0.0661086	2.9151e-06	0.104417	0.0259483	0.0243721	0.911082	0.289854	0.142033	-0.125213	0.175722	-0.0589941	0.670822
cg24331727	11:16213327	SOX6	0.379921	0.327113	0.043058	4.92868e-09	NA	NA	0.0601695	0.108106	-0.25256	0.14627	0.283731	0.0713436	-0.0937032	0.203953	0.0504331	0.648687
cg06122613	1:151297900	PI4KB	0.623671	0.622073	0.0427774	5.00504e-09	NA	NA	0.0140826	0.721153	0.181244	0.322023	0.418696	0.0112723	0.00513294	0.947314	0.0893464	0.442885
cg16060790	9:104135218	BAAT	0.740967	0.810892	-0.0641317	5.24835e-09	NA	NA	-0.108459	0.0499733	0.329184	0.200454	-0.467557	0.0443663	0.0892386	0.413509	0.353929	0.0301535
cg13272096	13:43294689	NA	0.484334	0.590844	-0.0791925	5.46677e-09	NA	NA	-0.188186	0.00711331	0.837813	0.00984926	-0.367723	0.212411	0.40477	0.00324729	0.278522	0.178597
cg12378285	2:136808729	NA	0.608927	0.585552	0.0488656	5.50297e-09	NA	NA	0.099292	0.0238249	-0.275976	0.176753	0.318639	0.0848545	-0.17851	0.0391235	-0.104384	0.422147
cg24694018	1:145457621	POLR3GL	0.596808	0.642478	-0.0399976	5.66381e-09	-0.0235269	0.0417373	-0.110797	0.000583499	0.380608	0.0111654	-0.141428	0.299407	0.145142	0.0226349	0.174651	0.0676684
cg08836972	6:26532914	NA	0.397394	0.326415	0.0637903	5.75307e-09	NA	NA	0.0447082	0.418847	-0.166189	0.517355	0.23528	0.311359	-0.0748447	0.491823	-0.0330885	0.839438
cg17922226	7:143013614	CLCN1	0.686953	0.669697	0.0334009	5.75748e-09	0.029264	0.000379005	0.0660338	0.0232598	-0.0301534	0.823856	0.11008	0.369401	-0.150708	0.00844868	-0.0466772	0.58796
cg06066676	15:26109543	ATP10A	0.709235	0.731834	-0.0326385	5.86519e-09	-0.043603	1.53548e-06	-0.0118315	0.65933	-0.0798664	0.52133	-0.347507	0.00194943	0.0539417	0.307019	0.106359	0.179016
cg15292513	11:12257627	MICAL2	0.516924	0.467881	0.0448839	5.91968e-09	NA	NA	0.0064666	0.869137	-0.128757	0.479533	0.357625	0.0297201	-0.0955306	0.215899	0.129901	0.261864
cg27580567	18:61108394	NA	0.397501	0.393892	0.0464339	6.18677e-09	NA	NA	0.00213236	0.960616	-0.0240742	0.90438	0.33305	0.0659703	-0.069857	0.41101	0.229898	0.0707475
cg03699074	16:88849875	FAM38A	0.131149	0.163036	-0.0370494	6.39777e-09	-0.0443197	0.000305834	-0.0528027	0.109622	-0.0447018	0.770733	-0.188039	0.175455	0.147999	0.0225151	0.0592071	0.5439
cg05995267	16:29822529	PRRT2	0.107818	0.0944388	0.0196385	6.4247e-09	0.0165095	0.0148062	0.010963	0.537397	0.0585876	0.477542	0.0317797	0.670624	-0.0116939	0.738277	0.0983249	0.0604596
cg10922280	16:68034227	DPEP2	0.462878	0.418772	0.0377593	6.48445e-09	0.0376915	0.000260226	0.0568953	0.0738216	-0.304406	0.0391804	0.0332523	0.804054	-0.161573	0.00975651	0.0160941	0.864234
cg15999041	17:28699933	NA	0.562525	0.529305	0.0367262	6.52632e-09	NA	NA	0.0394389	0.234601	0.140189	0.362795	0.0663737	0.634391	-0.0945861	0.147434	0.101244	0.301399
cg08433366	17:33368543	RFFL	0.819471	0.790002	0.0344036	6.57663e-09	NA	NA	0.0101624	0.825522	0.206171	0.334947	0.213562	0.270059	-0.138929	0.125263	0.211501	0.119597
cg18906360	14:60633047	DHRS7	0.741109	0.68702	0.0436102	6.62663e-09	NA	NA	0.01993	0.588655	-0.229601	0.179063	0.0453424	0.769775	-0.109371	0.13121	0.368368	0.000651639
cg13406746	11:615583	IRF7	0.135445	0.16498	-0.0324418	6.74449e-09	-0.0507412	1.00201e-06	-0.00837166	0.775164	-0.0113897	0.933272	-0.1629	0.185643	-0.00799938	0.889737	-0.0864756	0.31729
cg10439456	15:45028270	TRIM69	0.309635	0.389249	-0.0784621	6.99825e-09	-0.0952806	9.65804e-06	-0.0638537	0.3439	-0.0131842	0.966429	-0.210667	0.457631	0.28944	0.0289267	-0.138318	0.487441
cg24455875	12:56536089	ESYT1	0.793543	0.769171	0.0295328	7.03097e-09	NA	NA	0.0572862	0.0257372	-0.267121	0.0250384	0.179142	0.0975283	-0.111794	0.027056	-0.0430965	0.570864
cg01280180	3:138047362	TXNDC6	0.722904	0.699613	0.0395131	7.30778e-09	NA	NA	0.108914	0.00158398	-0.350526	0.028978	0.0671201	0.645207	-0.203191	0.00277326	0.126016	0.217992
cg08894462	14:75587580	NEK9	0.46695	0.465085	0.0552294	7.55447e-09	NA	NA	0.0546326	0.260407	-0.0891994	0.692345	0.563383	0.00557629	-0.175325	0.066208	0.125987	0.379429
cg16011033	2:37594079	QPCT	0.225795	0.17262	0.0484229	7.59156e-09	NA	NA	0.0993413	0.0151728	-0.335771	0.0774721	0.177571	0.303183	-0.131767	0.102476	-0.161869	0.181202
cg15357199	17:16995607	MPRIP	0.39573	0.38901	0.0418607	7.63226e-09	NA	NA	0.0108938	0.7594	-0.141553	0.390975	0.197045	0.187085	-0.0848999	0.224935	0.192336	0.0664422
cg17694094	3:18484672	NA	0.411429	0.332284	0.0851512	7.65409e-09	NA	NA	0.198325	0.00492184	-0.852221	0.00926802	0.321132	0.280623	-0.201253	0.148584	-0.447193	0.0320484
cg16805291	7:36022575	NA	0.53978	0.501991	0.0433406	7.79719e-09	0.0634035	1.90455e-05	0.108415	0.00467889	-0.154638	0.386762	0.00573527	0.97174	-0.220981	0.00339455	0.00662129	0.953559
cg21755044	8:144069697	LOC100133669	0.826561	0.796285	0.0332035	7.87212e-09	0.0263518	0.00117869	0.0137121	0.635046	0.0163682	0.902845	0.26486	0.028735	-0.0248069	0.6627	0.0899155	0.291458
cg03755158	11:612680	IRF7	0.840074	0.868215	-0.0277513	8.28942e-09	-0.0314511	0.000253895	-0.0267685	0.235144	0.122142	0.243117	-0.157074	0.0971771	0.053059	0.231922	0.0461977	0.48786
cg19237798	13:48839456	NA	0.421901	0.361372	0.0475798	8.38152e-09	NA	NA	0.0200368	0.633431	-0.111302	0.568097	0.351286	0.0461921	-0.00398596	0.961567	0.040666	0.743011
cg20726456	12:113415459	OAS2	0.851222	0.868268	-0.0244319	8.52865e-09	NA	NA	0.0241446	0.213842	0.0300398	0.739162	-0.0639878	0.433441	0.0205612	0.591033	-0.138396	0.0155197
cg14129477	17:53422220	NA	0.725313	0.780123	-0.0533445	8.98374e-09	NA	NA	-0.087962	0.0630878	0.338969	0.123006	-0.336515	0.0908383	0.120335	0.196975	0.314496	0.0242396
cg17475445	22:31344026	MORC2	0.664454	0.618646	0.0344036	9.0148e-09	NA	NA	0.0165146	0.585165	-0.0223133	0.873754	0.0974005	0.443651	-0.0876157	0.140817	5.51849e-05	0.999507
cg19268467	3:195631486	TNK2	0.282448	0.349445	-0.0505485	9.16197e-09	NA	NA	-0.0182569	0.671384	0.239385	0.230316	-0.179392	0.321084	0.0394191	0.641695	-0.150748	0.234999
cg13525276	14:81426012	TSHR	0.395401	0.327701	0.0610277	9.23948e-09	0.0522057	0.00141909	0.106834	0.0521929	-0.247928	0.332434	0.313176	0.176225	-0.0772686	0.476504	-0.0658641	0.685758
cg13723336	8:37639384	NA	0.29751	0.27152	0.0385961	9.28272e-09	NA	NA	0.0297309	0.367779	-0.175509	0.251809	-0.0309156	0.823765	-0.111114	0.0868865	0.082007	0.400055
cg07026925	1:27371690	NA	0.338271	0.391555	-0.0402594	9.30755e-09	NA	NA	-0.100188	0.0091259	0.229993	0.198539	-0.381649	0.0182172	0.165323	0.029045	0.145565	0.200778
cg09888648	8:143456215	TSNARE1	0.560666	0.523937	0.0486024	9.4203e-09	NA	NA	0.0458998	0.288847	-0.132799	0.508637	0.271864	0.134761	-0.0847937	0.319602	-0.0841788	0.510091
cg18385689	1:226136936	NA	0.48464	0.468201	0.0446644	9.47438e-09	NA	NA	0.0587152	0.135563	-0.346565	0.0574566	0.205112	0.21501	-0.117476	0.129263	0.141255	0.224045
cg16731493	6:4906599	CDYL	0.590932	0.550678	0.0510659	9.55038e-09	NA	NA	0.0215348	0.619573	-0.107654	0.5928	0.328052	0.0714689	-0.0953942	0.263641	-0.00235152	0.98535
cg17801765	1:958274	AGRN	0.807011	0.733299	0.0680519	9.60301e-09	0.0971154	0.000162686	0.081006	0.212723	-0.708617	0.0185502	0.123006	0.652852	-0.142985	0.26394	0.298409	0.119736
cg06872019	13:31588778	NA	0.483831	0.465662	0.0435912	9.73046e-09	NA	NA	0.0605953	0.119147	0.00891941	0.960636	0.100333	0.539794	-0.100727	0.188387	0.0637212	0.579273
cg19586143	18:34325134	FHOD3	0.244951	0.200103	0.0350685	9.81419e-09	0.0247218	0.00193364	0.0352441	0.252338	-0.127448	0.372577	0.133398	0.302725	-0.131494	0.0297101	0.106277	0.242255
cg06587767	19:3691013	PIP5K1C	0.567236	0.615178	-0.0670171	9.87874e-09	NA	NA	-0.175985	0.00218987	0.655055	0.0142111	-0.708964	0.00334106	0.232271	0.0406212	0.541126	0.00141133
cg03095503	22:50979643	NA	0.253474	0.338951	-0.0479194	9.94382e-09	NA	NA	0.0543971	0.182463	-0.522007	0.00566667	-0.161431	0.346822	-0.0602289	0.45367	-0.0990047	0.411381
cg11684450	19:1272853	CIRBP	0.799912	0.768125	0.0407232	1.0294e-08	NA	NA	0.0814851	0.0260233	-0.160986	0.344528	0.0870596	0.572614	-0.179787	0.012536	0.0859573	0.427562
cg03110996	2:191883483	NA	0.740228	0.770148	-0.0506187	1.03336e-08	-0.0800124	5.15605e-08	-0.0321462	0.424241	0.388747	0.0368994	-0.223037	0.186873	0.0472283	0.550994	-0.156711	0.186658
cg05901971	6:152630996	SYNE1	0.252421	0.204865	0.057607	1.03883e-08	NA	NA	0.0137374	0.7783	0.156361	0.489786	0.528207	0.00972127	-0.109439	0.254217	0.0817586	0.570235
cg16589830	1:212284214	NA	0.496987	0.473651	0.046593	1.04207e-08	NA	NA	0.0664303	0.10153	-0.333334	0.0765682	-0.0398347	0.815578	-0.100238	0.209729	0.0994638	0.40678
cg15273270	4:36324571	DTHD1	0.429364	0.467807	-0.0578768	1.04641e-08	NA	NA	-0.120835	0.0225119	0.185432	0.451834	-0.228526	0.305823	0.233314	0.0252442	0.147252	0.347486
cg11224765	22:50971109	ODF3B	0.164691	0.243028	-0.0590649	1.11206e-08	-0.0364557	0.0177652	0.0755538	0.0915571	-0.0684534	0.742268	-0.217606	0.248065	-0.086152	0.328959	-0.329939	0.0123789
cg19961945	19:7192407	INSR	0.107721	0.07999	0.0251234	1.1235e-08	NA	NA	0.0180673	0.406502	-0.0134	0.894509	0.214099	0.0189305	-0.0506186	0.237263	0.0461133	0.472989
cg11397754	15:59646585	MYO1E	0.555951	0.598029	-0.0453235	1.12792e-08	NA	NA	-0.0991821	0.0124095	0.110292	0.550518	-0.344057	0.0393058	0.168844	0.0307618	0.264087	0.0242151
cg12359279	21:42797953	MX1	0.0329278	0.0412793	-0.00989407	1.1459e-08	-0.0118605	2.15226e-05	-0.0302818	0.000259575	0.019844	0.608832	-0.0144401	0.68098	0.0517266	0.0015606	0.0401489	0.103077
cg20359363	17:77905866	NA	0.489502	0.449097	0.0393595	1.17335e-08	0.0220725	0.0185892	0.0433318	0.205408	0.0493694	0.75611	0.14291	0.320613	-0.148093	0.0276137	0.0482494	0.633173
cg08609163	10:104478138	SFXN2	0.593599	0.580811	0.0518839	1.21013e-08	NA	NA	0.153036	0.000859538	-0.551206	0.00988671	0.229912	0.236286	-0.362511	5.75431e-05	-0.0435973	0.74932
cg03515040	12:57935396	DCTN2	0.698856	0.673692	0.0429271	1.24675e-08	NA	NA	0.11678	0.00194783	-0.138607	0.43065	0.207704	0.191985	-0.31805	1.63856e-05	-0.0305262	0.785021
cg23935522	12:77162317	ZDHHC17	0.724998	0.682114	0.0524253	1.25377e-08	NA	NA	0.110129	0.0151736	-0.383886	0.0686034	0.176955	0.354743	-0.20598	0.0210952	0.115016	0.391752
cg22333163	15:42275814	PLA2G4E	0.8661	0.841961	0.0278473	1.2707e-08	NA	NA	0.0982953	4.46031e-05	-0.347805	0.00193948	0.0317195	0.756325	-0.230264	1.06877e-06	0.0163531	0.819804
cg12094903	6:32808689	PSMB8	0.529971	0.543094	-0.0482206	1.28744e-08	NA	NA	-0.0905042	0.0302362	0.236998	0.222321	-0.197283	0.262087	0.129574	0.115508	0.0022421	0.985531
cg00960240	11:317046	NA	0.803082	0.812672	-0.0354579	1.30724e-08	NA	NA	-0.00504006	0.853017	0.0576156	0.648094	-0.131695	0.249067	-0.038035	0.477429	-0.179976	0.0245771
cg04415310	12:124743637	ZNF664-FAM101A	0.750163	0.701701	0.0612706	1.3375e-08	NA	NA	0.163086	0.0045713	-0.431993	0.106677	0.399235	0.0997032	-0.243549	0.0318047	-0.410947	0.0156264
cg10666909	6:32820249	TAP1	0.694544	0.709517	-0.0429702	1.35746e-08	-0.0485846	1.06256e-05	0.0144625	0.699113	-0.138449	0.42515	-0.354175	0.0239079	0.0534957	0.467574	-0.117012	0.289142
cg05957567	12:122467228	BCL7A	0.721183	0.670686	0.0328893	1.39342e-08	0.0269636	0.00214928	0.0225824	0.443895	0.199091	0.14545	0.00865695	0.944351	-0.0413323	0.476575	0.0561456	0.519061
cg04799410	3:187717711	NA	0.313175	0.368367	-0.081238	1.40141e-08	NA	NA	-0.111494	0.100898	0.392817	0.213287	-0.396637	0.165193	0.231744	0.0831854	0.0822369	0.682322
cg26112542	3:159825580	IL12A-AS1	0.284965	0.241994	0.0521762	1.42742e-08	NA	NA	0.0628054	0.176825	0.0143683	0.946975	0.409243	0.0359984	-0.145521	0.111759	0.0243298	0.859468
cg01138448	15:45028595	TRIM69	0.661305	0.700519	-0.0533409	1.47136e-08	-0.0656036	2.28066e-06	-0.0463378	0.297082	0.288646	0.161424	-0.176339	0.345211	0.0661563	0.449654	-0.117611	0.370041
cg23714355	2:29351698	CLIP4	0.732166	0.719796	0.0413008	1.48703e-08	NA	NA	0.0649447	0.0644868	-0.0958593	0.557258	0.211447	0.15247	-0.104787	0.12995	0.0526077	0.612595
cg09168222	4:89299733	HERC6	0.639239	0.700022	-0.0394619	1.53982e-08	-0.051328	2.99191e-06	-0.0845941	0.0148415	0.193588	0.230889	-0.108714	0.457816	0.136902	0.0454474	0.0426821	0.678161
cg18387515	12:46049237	NA	0.203656	0.169004	0.0412373	1.57057e-08	NA	NA	-0.0382966	0.26571	0.421025	0.00815239	0.0463357	0.74885	0.0345397	0.610316	0.151367	0.135922
cg24280832	10:77871958	C10orf11	0.574071	0.637143	-0.111404	1.59514e-08	-0.0546365	0.00585248	-0.135532	0.178852	-0.117683	0.801618	-1.02048	0.0157842	0.464137	0.0190907	0.363627	0.221861
cg16680942	17:38500161	RARA-AS1	0.764222	0.797573	-0.0395147	1.59517e-08	NA	NA	-0.0719798	0.02445	0.0663064	0.656101	-0.110519	0.41237	0.0887327	0.159613	0.0985983	0.297597
cg19145240	7:143023043	CLCN1	0.825382	0.779336	0.0373607	1.61043e-08	NA	NA	0.112164	0.000979306	-0.420563	0.00787881	-0.0775674	0.589944	-0.178546	0.00782512	-0.0518488	0.607994
cg04200578	17:17006819	MPRIP	0.745934	0.719588	0.0353298	1.61919e-08	NA	NA	0.0856786	0.00456406	-0.348243	0.0130926	0.172662	0.175489	-0.161742	0.00655099	0.128818	0.150021
cg08123045	1:156467188	MEF2D	0.604553	0.57624	0.0536827	1.62741e-08	0.0309082	0.0206023	0.120289	0.00993319	-0.483084	0.0258286	0.120107	0.541774	-0.266797	0.00363821	0.187948	0.1736
cg15831217	14:79542386	NRXN3	0.625038	0.580587	0.0513648	1.63282e-08	NA	NA	0.158953	0.00058813	-0.590573	0.00605885	0.232975	0.233634	-0.301128	0.000946744	0.0648598	0.637056
cg24088496	11:96071506	MAML2	0.373731	0.432409	-0.0651161	1.64438e-08	-0.0746928	6.53998e-06	-0.14801	0.00913494	0.52823	0.0453459	-0.0763171	0.750094	0.238466	0.0331083	0.0902611	0.59163
cg14360917	17:45992122	SP2	0.581083	0.539866	0.0476699	1.64441e-08	0.0562658	4.16006e-06	0.0052415	0.893296	-0.159666	0.37841	0.219919	0.180131	-0.101463	0.186716	0.264898	0.0212353
cg20701305	4:26875055	STIM2	0.412258	0.327326	0.0711963	1.64805e-08	NA	NA	-0.000859901	0.989858	0.140308	0.654899	0.126612	0.656085	-0.158649	0.233126	0.270201	0.175551
cg18625627	14:81426015	TSHR	0.324746	0.263914	0.0520885	1.64903e-08	0.0388526	0.00814528	0.0927905	0.0474757	-0.29469	0.175531	0.247716	0.208731	-0.0844329	0.360475	-0.0584686	0.672926
cg15863211	3:58185721	DNASE1L3	0.791279	0.782239	0.032035	1.6705e-08	NA	NA	0.0350511	0.255865	0.127558	0.373083	0.25134	0.0522312	-0.0809216	0.182558	0.100816	0.268267
cg12798040	14:104171840	XRCC3	0.702936	0.638573	0.0622301	1.68175e-08	0.0345602	0.0194563	0.0919926	0.0583036	-0.298484	0.186066	0.411534	0.0438298	-0.232771	0.0148028	0.0890895	0.535266
cg12807764	5:146864669	NA	0.641806	0.598878	0.0768721	1.71897e-08	NA	NA	0.112107	0.10996	-0.440534	0.176118	0.46861	0.11195	-0.222188	0.107558	0.0465208	0.82248
cg24939283	3:185785561	ETV5	0.493045	0.533866	-0.0816208	1.71911e-08	NA	NA	0.022813	0.741367	-0.0943941	0.768562	0.0750344	0.796211	-0.0462265	0.734061	-0.306613	0.13241
cg13781414	9:138951648	NACC2	0.707779	0.73591	-0.0349608	1.74479e-08	-0.0246734	0.0319734	-0.037372	0.235647	0.0415557	0.77647	-0.176139	0.183496	0.078946	0.203096	0.145556	0.117413
cg27277339	15:52525894	MYO5C	0.373836	0.363566	0.0396726	1.77369e-08	NA	NA	0.0337687	0.275265	-0.249337	0.0822604	0.303807	0.0192216	-0.0766921	0.208034	-0.087057	0.340753
cg00633969	3:122284550	PARP9	0.918337	0.927794	-0.0118669	1.81068e-08	-0.0108005	0.0371078	-0.0176258	0.0854515	-0.0100831	0.832392	-0.0777634	0.0709853	0.0393442	0.0510307	-0.0156775	0.604877
cg22374491	7:87757366	ADAM22	0.666259	0.623292	0.0460819	1.83307e-08	NA	NA	0.0078524	0.840453	0.11792	0.514683	0.0736113	0.653417	-0.0633786	0.408962	0.373142	0.00110871
cg01964337	12:105104782	CHST11	0.71914	0.690809	0.048661	1.87001e-08	0.0288446	0.0435333	0.153001	0.000341318	-0.324691	0.103551	0.0243683	0.892866	-0.264086	0.00171943	-0.054781	0.666351
cg18168663	14:24644504	REC8	0.479596	0.445777	0.0344294	1.89582e-08	0.0298484	0.00295032	0.037111	0.250299	-0.11719	0.434266	0.13586	0.316788	-0.0884411	0.163844	0.0976946	0.305332
cg21805179	12:123707825	MPHOSPH9	0.501905	0.385102	0.0714048	1.91646e-08	0.0457088	0.0264601	0.227858	0.000155739	-0.604412	0.0316318	0.580146	0.0227103	-0.472601	6.65452e-05	-0.0802266	0.654674
cg06312004	8:135836721	NA	0.651389	0.599068	0.0498362	1.97101e-08	NA	NA	0.119567	0.0104529	-0.230397	0.289295	0.163828	0.405564	-0.259546	0.00471563	0.217427	0.115609
cg16744438	11:118657127	DDX6	0.133438	0.0981957	0.0242158	1.97628e-08	0.0326856	0.000118949	0.0399281	0.0713865	-0.0108272	0.916261	0.162646	0.0806187	-0.0731504	0.0934357	-0.0175402	0.788846
cg26599989	11:1297087	TOLLIP	0.599397	0.550181	0.0381911	1.99367e-08	0.0272628	0.00758739	0.0826834	0.0168365	-0.135544	0.399909	0.0225677	0.877072	-0.161152	0.017963	0.000961063	0.992516
cg16260695	1:100617952	LRRC39	0.777176	0.747107	0.0409105	2.01057e-08	NA	NA	0.024206	0.442325	0.111719	0.444843	0.258931	0.0501147	-0.0723824	0.242985	0.0844491	0.36381
cg27335571	1:27669563	SYTL1	0.129111	0.109677	0.019537	2.03839e-08	NA	NA	-0.0525111	0.00421009	0.118267	0.16645	0.0453326	0.558516	0.0604951	0.0950227	0.140415	0.00959061
cg22337964	19:17517368	BISPR	0.0670135	0.111667	-0.0368437	2.04186e-08	NA	NA	-0.0273809	0.382555	-0.088405	0.54362	-0.0572246	0.664277	0.0094692	0.878135	0.057102	0.537394
cg12955084	19:41886265	TMEM91	0.573062	0.56971	0.0344192	2.0578e-08	0.0406431	0.000124478	0.0438659	0.149603	-0.254527	0.0714146	0.214273	0.0938825	-0.106181	0.0762382	0.070298	0.434458
cg10334035	20:47429392	PREX1	0.848149	0.820155	0.0303431	2.078e-08	NA	NA	0.0343436	0.172894	-0.089661	0.443591	0.0519518	0.62411	-0.117023	0.0180554	0.123791	0.0958732
cg19087265	21:40718462	HMGN1	0.470242	0.437727	0.0556982	2.1452e-08	NA	NA	0.178513	0.000747686	-0.387624	0.11663	0.641252	0.00402801	-0.35091	0.000761057	-0.00204961	0.989608
cg11163555	22:31736976	PATZ1	0.286796	0.271388	0.0314256	2.15442e-08	NA	NA	-0.0242173	0.399437	0.009869	0.941042	0.127302	0.291864	-0.0082742	0.883774	0.313204	0.000198492
cg08309069	6:31240651	HLA-C	0.6516	0.729068	-0.104589	2.16642e-08	NA	NA	-0.0696602	0.450864	0.245206	0.567462	-0.879535	0.0231434	0.0987447	0.587244	0.432375	0.11246
cg13619623	7:33637324	BBS9	0.84492	0.817138	0.0334512	2.18293e-08	0.0289316	0.0237641	0.108098	0.000412152	-0.443934	0.00180511	0.168916	0.192002	-0.131386	0.0299505	-0.079621	0.381465
cg25998603	8:105473114	DPYS	0.313642	0.244386	0.0595091	2.20665e-08	NA	NA	0.0377821	0.474926	0.0449375	0.854751	0.189082	0.394886	-0.150474	0.147927	0.146222	0.348786
cg23216724	6:167571584	GPR31	0.605926	0.565617	0.0826269	2.22951e-08	NA	NA	0.25947	0.000555883	-0.491571	0.161238	0.264264	0.406037	-0.475045	0.00133842	-0.262794	0.239177
cg20405620	13:99960198	GPR183	0.192292	0.152911	0.0299852	2.24074e-08	NA	NA	0.00835479	0.749317	-0.00417153	0.972577	-0.0303862	0.782178	0.0168112	0.743957	0.0609894	0.42926
cg00569896	4:204382	NA	0.815806	0.775912	0.0505487	2.25553e-08	0.0894749	0.00201738	0.0861845	0.0592662	-0.185957	0.381315	-0.058599	0.760764	-0.115003	0.201572	0.19662	0.145252
cg04222728	7:138549665	KIAA1549	0.709327	0.774613	-0.0534772	2.29214e-08	-0.0417411	0.0268862	-0.0849802	0.0755117	0.333372	0.133208	-0.35663	0.0759797	0.128865	0.171293	0.0224744	0.873719
cg05948127	7:107577779	LAMB1	0.46272	0.402512	0.0619182	2.29749e-08	NA	NA	-0.0114555	0.836716	0.13137	0.610517	0.462308	0.0473249	0.100155	0.359788	0.0506339	0.75762
cg09917274	2:152144828	NMI	0.634945	0.670255	-0.0422887	2.35698e-08	NA	NA	0.00401457	0.913438	-0.0286734	0.867137	-0.319432	0.0391142	0.0828728	0.25396	-0.0404894	0.710317
cg05549304	18:13222421	LDLRAD4	0.311307	0.30418	0.0475197	2.37812e-08	NA	NA	0.1168	0.00491206	-0.638173	0.000907784	0.182538	0.297627	-0.169126	0.0389757	0.101322	0.410497
cg13587253	10:101116763	CNNM1	0.462638	0.395282	0.0664184	2.48161e-08	NA	NA	0.0666448	0.241118	0.129704	0.623259	0.241087	0.313162	-0.20783	0.0629927	0.268024	0.110012
cg09210680	8:22875414	RHOBTB2	0.587768	0.563258	0.0338165	2.50782e-08	NA	NA	0.0730141	0.0118636	-0.193526	0.151751	0.153285	0.210152	-0.139262	0.0147957	0.0245124	0.77557
cg25498843	15:78305338	TBC1D2B	0.66567	0.712477	-0.041536	2.52311e-08	NA	NA	-0.0691207	0.065624	0.156344	0.370319	-0.146847	0.352845	0.119118	0.107205	0.136373	0.219041
cg03183354	3:52252049	NA	0.687547	0.650882	0.0370297	2.54266e-08	NA	NA	-0.00248408	0.947019	-0.129148	0.456469	0.00285167	0.98552	-0.0489123	0.50615	0.257643	0.0191543
cg24904009	4:40184858	NA	0.800098	0.789358	0.0332418	2.5463e-08	NA	NA	0.0121899	0.685368	0.0266002	0.848928	0.0620928	0.623425	-0.0648709	0.273106	0.142774	0.107423
cg26955963	2:8466005	LINC00299	0.698219	0.659675	0.0416415	2.56797e-08	NA	NA	0.0235261	0.523172	0.173544	0.310004	0.1542	0.319282	-0.0753416	0.298769	-0.0659701	0.544192
cg05381960	1:153946822	JTB	0.36658	0.34014	0.0449325	2.7787e-08	NA	NA	-0.0227097	0.571521	0.0612853	0.742175	0.212267	0.207971	-0.042107	0.594092	0.184501	0.118943
cg01458054	20:62200603	PRIC285	0.8619	0.800967	0.0426043	2.80829e-08	0.0481935	5.21133e-06	-0.00910509	0.808098	0.28124	0.105444	0.0551482	0.726341	0.0044825	0.951567	0.278351	0.0115731
cg23069684	11:71645270	RNF121	0.307922	0.27982	0.0274894	2.87231e-08	NA	NA	0.03912	0.158357	-0.0535029	0.677957	-0.0520165	0.655777	-0.0565082	0.300899	0.0712736	0.384304
cg15896766	6:139454831	HECA	0.311593	0.295971	0.036236	2.91686e-08	NA	NA	0.00112652	0.971932	-0.0927336	0.532459	-0.0695152	0.605412	0.0128869	0.837983	0.00572686	0.951681
cg20228731	7:130646051	FLJ43663	0.564329	0.602335	-0.116936	2.95617e-08	-0.072686	0.00982591	-0.184787	0.106428	0.510031	0.337456	-0.233539	0.627865	0.201309	0.372135	0.39461	0.243181
cg16379091	11:315751	NA	0.818065	0.846022	-0.0445452	2.97358e-08	-0.0767591	1.43878e-08	0.00216055	0.949696	-0.00973747	0.951146	-0.329175	0.0217909	-0.011901	0.859873	-0.0859027	0.395257
cg08244262	21:42797939	MX1	0.0284674	0.0366395	-0.00992971	3.0062e-08	-0.00565985	0.00975322	-0.00759136	0.223463	-0.00233209	0.93583	0.0172736	0.510154	0.0225964	0.0653487	-0.0152796	0.406721
cg17223615	11:4414201	TRIM21	0.748222	0.795227	-0.0428889	3.01593e-08	NA	NA	-0.0521423	0.142626	0.372297	0.0238482	-0.0288069	0.847389	0.111247	0.111992	-0.0909347	0.386804
cg02039987	2:157291262	GPD2	0.527639	0.446732	0.0635419	3.27766e-08	0.0673861	0.000164603	0.0687036	0.204375	-0.267703	0.286738	0.271728	0.23244	-0.25624	0.015923	0.11284	0.480377
cg15143938	17:58309046	SCARNA20	0.773491	0.751571	0.0375894	3.29647e-08	0.0303254	0.0335894	0.101111	0.00226864	-0.215877	0.162059	0.151243	0.279686	-0.176963	0.00671224	-0.0882097	0.369409
cg11643402	7:100267838	NA	0.653798	0.646206	0.0371761	3.38028e-08	NA	NA	0.0881405	0.0111353	0.0170419	0.916099	0.130388	0.373275	-0.186896	0.0062196	0.0116956	0.909502
cg15095344	22:51019923	CHKB-CPT1B	0.518963	0.55125	-0.0262034	3.40649e-08	NA	NA	0.0169638	0.48455	0.0560317	0.618891	-0.182157	0.0736773	0.0328652	0.491501	-0.0723612	0.312297
cg24263283	15:59587546	MYO1E	0.822498	0.859988	-0.0382671	3.43552e-08	NA	NA	-0.034522	0.311184	-0.0620569	0.695006	-0.184763	0.197048	0.0437741	0.514335	0.181322	0.0711679
cg11738389	6:56621425	DST	0.354711	0.295223	0.0559063	3.45363e-08	NA	NA	0.0522266	0.320595	-0.39614	0.104175	0.179705	0.416268	-0.00144659	0.988856	0.179336	0.247834
cg15721584	3:181326755	SOX2OT	0.464427	0.426764	0.0778013	3.46369e-08	NA	NA	-0.0378194	0.57886	-0.105075	0.739702	0.130387	0.648942	0.00986272	0.941395	0.37788	0.059781
cg15636519	2:191894418	STAT4	0.0759852	0.0987057	-0.0258082	3.47115e-08	-0.0280911	0.00234	-0.00899568	0.681581	-0.0994626	0.328074	-0.183865	0.0455246	0.0308328	0.47489	-0.0247484	0.702166
cg16324526	9:134459345	RAPGEF1	0.675573	0.632683	0.0381215	3.49306e-08	NA	NA	0.0997337	0.00355091	-0.285304	0.0732206	0.093393	0.518028	-0.166246	0.0136945	-0.110022	0.278014
cg19599611	15:35148637	AQR	0.604511	0.568246	0.0602779	3.50517e-08	NA	NA	0.0135595	0.798446	0.197293	0.4232	0.386636	0.0826802	-0.0296184	0.776907	0.092352	0.555669
cg08585593	22:50966077	TYMP	0.562949	0.619914	-0.0549137	3.51969e-08	NA	NA	-0.0717935	0.125144	-0.216205	0.320076	0.0232241	0.906183	0.12596	0.171825	0.239844	0.0825218
cg22028728	11:27369658	CCDC34	0.792083	0.780797	0.0491939	3.52143e-08	NA	NA	0.0635021	0.159206	-0.448675	0.0318255	0.304572	0.108075	-0.151996	0.0867769	0.130736	0.326485
cg02596819	16:9045869	USP7	0.499979	0.453684	0.0338222	3.55452e-08	NA	NA	0.0693789	0.0275353	-0.237982	0.103791	0.142796	0.281592	-0.174835	0.00470593	0.114676	0.218114
cg02187259	2:16804452	FAM49A	0.545778	0.540675	0.0477356	3.59294e-08	NA	NA	0.0261718	0.564807	-0.149055	0.479826	0.31631	0.0973639	-0.0620673	0.487914	0.0871101	0.516222
cg05520259	5:88104209	MEF2C	0.579332	0.526096	0.0633667	3.59488e-08	NA	NA	0.0461634	0.411529	0.18235	0.48462	0.165267	0.484327	-0.138508	0.210456	0.398161	0.016092
cg11562571	12:47603842	PCED1B-AS1	0.774106	0.734486	0.0305192	3.6197e-08	NA	NA	0.00481387	0.853086	0.0425439	0.724338	-0.003005	0.97806	-0.052739	0.30243	0.145097	0.0581028
cg06712932	12:94672432	PLXNC1	0.70681	0.667706	0.0506776	3.63421e-08	NA	NA	0.130039	0.00519208	-0.336177	0.120698	0.265094	0.176812	-0.213378	0.0200022	0.0174485	0.899376
cg03883939	3:49754876	AMIGO3	0.652906	0.628814	0.0394647	3.7191e-08	NA	NA	0.100651	0.00364885	-0.188331	0.243171	0.347838	0.0170253	-0.23832	0.000457283	0.028619	0.78054
cg07573085	4:1832536	LETM1	0.48721	0.427482	0.0522883	3.72291e-08	NA	NA	0.130385	0.00715809	-0.305488	0.17594	0.284495	0.164029	-0.278006	0.00355513	-0.0995849	0.488282
cg06473288	6:32820102	TAP1	0.811898	0.812789	-0.0305226	3.73073e-08	-0.0275697	0.00323554	-0.0350558	0.216923	-0.0453683	0.730819	-0.127291	0.286239	0.0768779	0.16887	0.158344	0.0585293
cg17698922	3:112329157	CCDC80	0.415103	0.388922	0.047301	3.7395e-08	NA	NA	0.0213404	0.617425	0.117966	0.551842	0.357946	0.0457465	-0.096928	0.248814	0.0858063	0.496207
cg01711077	1:981222	AGRN	0.594267	0.544861	0.0335667	3.75911e-08	0.0366056	0.000401305	0.0427461	0.159867	0.101031	0.474501	0.064555	0.613937	-0.0541237	0.366317	0.0375302	0.676247
cg03258567	10:113901328	NA	0.496491	0.579312	-0.0567124	3.82677e-08	NA	NA	-0.152705	0.00411931	0.470503	0.0575118	-0.49087	0.0285631	0.275061	0.00871759	0.286617	0.0689463
cg20088478	1:180984104	STX6	0.536187	0.502197	0.0328333	3.83789e-08	NA	NA	0.116007	0.000247981	-0.39058	0.00809157	0.0574817	0.668248	-0.183763	0.00327975	0.0939187	0.318502
cg15939920	17:35457385	ACACA	0.407233	0.403414	0.0368027	3.84103e-08	0.0254654	0.0467092	0.0244191	0.436486	0.00600055	0.967147	0.108258	0.411785	-0.0484292	0.433068	-0.0631849	0.49522
cg17061862	11:9590431	NA	0.730695	0.686659	0.0574546	3.87112e-08	0.0513371	0.000660432	0.0228367	0.668562	0.0991087	0.688899	0.436196	0.0512125	-0.154145	0.14164	0.199156	0.205551
cg07660627	17:35481970	ACACA	0.751587	0.678327	0.0637934	3.8815e-08	0.050644	0.0076553	0.121649	0.0321452	-0.571831	0.02998	0.0719051	0.763804	-0.221323	0.0477693	-0.067088	0.689724
cg08203231	5:52385556	ITGA2	0.6821	0.614896	0.0652397	3.9415e-08	NA	NA	0.0853433	0.14599	-0.38618	0.15635	0.19889	0.420616	-0.127395	0.270531	0.261041	0.131914
cg06388937	10:104406651	TRIM8	0.312085	0.270627	0.0301405	4.12036e-08	NA	NA	0.0512854	0.0715199	-0.275948	0.0365438	0.0844097	0.48112	-0.120321	0.0315904	0.0261309	0.756197
cg03402112	22:20121432	ZDHHC8	0.780054	0.744062	0.0356888	4.14632e-08	NA	NA	0.0890453	0.00491232	-0.338447	0.0214492	0.259812	0.0514565	-0.200054	0.00130567	-0.00363461	0.969122
cg14349855	13:92419985	GPC5	0.443427	0.42683	0.0519401	4.15732e-08	NA	NA	0.089638	0.0828536	-0.526167	0.0280882	0.258143	0.235175	-0.0929404	0.361611	0.221099	0.147498
cg22269164	1:160230671	DCAF8	0.351202	0.321839	0.0484949	4.15784e-08	NA	NA	0.129172	0.0030308	-0.564239	0.00529281	0.46905	0.0105387	-0.223588	0.00922506	0.0374557	0.772047
cg17459557	6:126241428	NCOA7	0.208822	0.274712	-0.0400118	4.17534e-08	NA	NA	0.0478099	0.168987	-0.124486	0.440644	-0.147992	0.311348	-0.0289691	0.672344	-0.175438	0.0871003
cg25753291	5:108723938	PJA2	0.671711	0.649685	0.045365	4.21884e-08	NA	NA	0.0677461	0.102561	-0.23432	0.224036	0.386613	0.0264515	-0.242801	0.00285069	0.129755	0.289922
cg20951978	9:139796368	TRAF2	0.194543	0.220891	-0.0394399	4.22028e-08	NA	NA	-0.0541305	0.168257	-0.220382	0.226891	-0.0393886	0.81168	0.080523	0.29803	0.147888	0.202306
cg14463638	13:73721126	NA	0.647901	0.63786	0.0400826	4.2675e-08	NA	NA	0.0220498	0.569837	-0.0536159	0.765923	0.1911	0.241002	-0.10959	0.150919	0.0953659	0.404943
cg21865762	12:52060551	SCN8A	0.796641	0.774982	0.0300669	4.28056e-08	NA	NA	0.0218437	0.428611	-0.0287167	0.822638	0.1105	0.340686	-0.0832441	0.125036	0.0422266	0.604271
cg18187029	12:96650848	ELK3	0.428465	0.40741	0.0256087	4.46441e-08	0.0185233	0.0206724	0.0195036	0.439431	-0.0957225	0.41354	0.116654	0.271084	-0.0628514	0.205359	0.0746525	0.315972
cg01863731	18:60810665	BCL2	0.59158	0.575514	0.0366707	4.47633e-08	NA	NA	0.0904122	0.00668201	-0.1624	0.295636	-0.0445928	0.751336	-0.144871	0.0274957	-0.0181305	0.854447
cg15250707	17:25948250	KSR1	0.861622	0.887778	-0.0287969	4.49886e-08	NA	NA	-0.00230309	0.927442	-0.0431053	0.713412	-0.159437	0.133146	-0.0182399	0.714077	0.0661544	0.375333
cg16644494	22:50971601	ODF3B	0.648439	0.708785	-0.0585581	4.52975e-08	-0.0878581	7.93024e-08	-0.0960218	0.0741718	0.563836	0.0237093	-0.624576	0.00559645	0.236053	0.0256024	0.00740562	0.962862
cg25283432	12:125282561	SCARB1	0.941584	0.92949	0.0188074	4.66656e-08	0.0142363	0.000428701	0.0348764	0.0366572	-0.0464262	0.549895	0.174822	0.0126078	-0.0876753	0.00752089	0.0291308	0.555303
cg06414580	8:27459685	CLU	0.36637	0.340523	0.032684	4.72726e-08	NA	NA	-0.00426542	0.878905	-0.0463064	0.721522	-0.0435406	0.711362	-0.0383026	0.486937	0.231	0.00497867
cg19532728	11:65129859	NA	0.520005	0.478881	0.0387812	4.7298e-08	NA	NA	0.0322758	0.393278	0.0375488	0.830614	0.292211	0.0655188	-0.0763214	0.305051	-0.0968004	0.38574
cg01907945	3:150726740	CLRN1-AS1	0.537007	0.505567	0.0537179	4.82959e-08	NA	NA	-0.0112541	0.816986	-0.0636566	0.777895	0.424641	0.0372715	-0.0537662	0.574301	0.0518907	0.717728
cg00508575	12:90050967	ATP2B1	0.666156	0.653998	0.0385427	4.9007e-08	0.0394892	0.00134019	0.0293224	0.369647	0.190109	0.209881	0.125567	0.360714	-0.0791128	0.218659	-0.016003	0.868323
cg03999165	7:87762257	ADAM22	0.497145	0.48991	0.0298764	4.9108e-08	NA	NA	0.0326871	0.22719	-0.0833892	0.507051	0.205418	0.0706869	-0.0806053	0.130147	-0.038035	0.6343
cg02264895	16:31385282	ITGAX	0.412038	0.385627	0.0304622	4.91648e-08	0.0202243	0.0492708	0.0461932	0.122092	-0.0103781	0.940423	-0.00644528	0.959128	-0.126406	0.0313939	0.104887	0.234621
cg25325512	6:37142220	PIM1	0.357919	0.416335	-0.0568326	5.0025e-08	-0.0409681	0.00365222	-0.155801	0.00248897	0.346393	0.149046	-0.0785185	0.718326	0.135574	0.183148	0.176846	0.247011
cg27024363	2:233979233	INPP5D	0.601756	0.550988	0.0364605	5.01427e-08	NA	NA	-0.0049721	0.873891	-0.0650715	0.654418	0.382006	0.00354669	-0.056691	0.357706	0.0888041	0.33663
cg12945470	1:94161277	BCAR3	0.653472	0.629657	0.05063	5.01866e-08	NA	NA	0.0849394	0.0547565	-0.384394	0.06109	0.337727	0.0692873	-0.249614	0.00403631	0.0945227	0.469838
cg26663590	16:28959310	NA	0.548022	0.531882	0.0473091	5.09369e-08	0.028089	0.0244868	0.123598	0.00468126	-0.367489	0.0707943	0.341231	0.0639494	-0.268885	0.00175506	0.00556271	0.96577
cg16615151	3:111409324	PLCXD2	0.65694	0.594134	0.0533542	5.17543e-08	NA	NA	0.126723	0.00749332	-0.351153	0.111327	0.328709	0.0998003	-0.414707	7.4701e-06	0.232479	0.0974165
cg12611914	9:93798038	NA	0.511498	0.489929	0.0447048	5.22013e-08	NA	NA	0.0426008	0.298556	0.0455858	0.810685	0.0745315	0.665414	-0.0791871	0.326339	0.00383528	0.974724
cg04326337	20:36664969	RPRD1B	0.798144	0.766446	0.0374257	5.36119e-08	0.0393169	0.034994	0.0822265	0.0111903	-0.186415	0.216627	-0.016964	0.901293	-0.143396	0.0247459	0.0413696	0.666661
cg15480653	9:132751589	FNBP1	0.29259	0.237805	0.0306006	5.40111e-08	NA	NA	-0.0232125	0.401458	0.161722	0.207586	0.180303	0.120651	-0.0222619	0.682814	0.0817222	0.316901
cg26730653	2:87022189	CD8A	0.219048	0.163471	0.0447942	5.41682e-08	NA	NA	0.0619253	0.115799	-0.0607699	0.739833	0.130547	0.43077	-0.0750486	0.333397	-0.0862217	0.458735
cg26916621	17:46657346	MIR10A	0.690474	0.743492	-0.0426671	5.43767e-08	-0.0374773	0.00555541	-0.0959821	0.0191488	0.0506998	0.790416	-0.400188	0.020147	0.166339	0.0393224	0.369002	0.00222788
cg20251080	8:123502036	LOC105375734	0.308519	0.263471	0.0379131	5.46081e-08	NA	NA	0.0690893	0.0565742	-0.136813	0.416749	0.204644	0.179575	-0.126757	0.0756639	-0.0397922	0.710474
cg17408993	12:65110360	GNS	0.412791	0.364922	0.046737	5.48891e-08	NA	NA	0.0856891	0.0383471	-0.115133	0.549698	0.243481	0.162077	-0.110433	0.175765	-0.104635	0.39259
cg09519959	17:26970916	KIAA0100	0.744621	0.800209	-0.0514782	5.57257e-08	NA	NA	-0.0533806	0.265637	0.155657	0.484481	-0.490082	0.0147584	0.0753476	0.424936	0.158041	0.264219
cg06060286	10:89736334	NA	0.320352	0.294114	0.0335044	5.61705e-08	NA	NA	0.0260726	0.422407	-0.0650509	0.666337	-0.0291773	0.830927	-0.0508259	0.42694	0.0499141	0.60294
cg17775084	6:144672999	UTRN	0.397504	0.421074	-0.0416685	5.70138e-08	NA	NA	-0.0982391	0.0159566	-0.0699349	0.712567	-0.358888	0.0363741	0.211105	0.00847759	0.144868	0.229849
cg05626226	4:106515450	FLJ20184	0.351168	0.306615	0.0499095	5.70642e-08	0.0576409	5.02714e-05	0.0112602	0.818898	0.038999	0.864326	0.274757	0.183345	-0.0608693	0.529436	0.213332	0.14119
cg23097004	12:75901112	KRR1	0.624838	0.60196	0.0463924	5.72612e-08	NA	NA	0.0921933	0.0300281	-0.185318	0.348443	0.0818245	0.647741	-0.202775	0.0152693	0.0538249	0.668677
cg12628528	11:72745446	FCHSD2	0.233324	0.192324	0.0380852	5.80024e-08	NA	NA	0.0345972	0.303828	-0.233832	0.133988	0.391044	0.00550262	-0.179613	0.00648685	0.193335	0.0512021
cg16442638	2:120989893	NA	0.0523377	0.0579736	-0.0117971	5.80627e-08	NA	NA	-0.0117332	0.281417	0.00936474	0.853134	-0.123813	0.00664288	0.0419626	0.0499886	-0.0334808	0.297786
cg16744143	3:52713851	PBRM1	0.777555	0.756553	0.0340402	5.80859e-08	NA	NA	0.00951842	0.765459	0.0567729	0.70141	0.113057	0.399059	-0.101916	0.104144	0.267447	0.00432654
cg11254522	1:27950343	FGR	0.545828	0.515483	0.0299548	5.85424e-08	0.019192	0.00570098	0.0948365	0.000601979	-0.223421	0.0831994	0.149157	0.201983	-0.18287	0.000780756	0.022162	0.787394
cg06869619	21:36208575	RUNX1	0.66498	0.709055	-0.033778	5.92261e-08	NA	NA	-0.0183102	0.521156	0.0462109	0.727216	-0.233643	0.0509839	0.0218016	0.698023	0.0921405	0.273861
cg12551079	10:126374935	FAM53B	0.657286	0.616082	0.0475543	5.93024e-08	NA	NA	0.139921	0.00317395	-0.325837	0.140302	0.259895	0.194187	-0.207694	0.0264418	-0.192242	0.171435
cg26816919	12:121477815	OASL	0.832155	0.794643	0.0417919	5.94761e-08	NA	NA	0.0556465	0.14409	0.121057	0.493946	0.0426962	0.789999	-0.125066	0.0952425	0.158039	0.159948
cg27397830	11:60679809	NA	0.37855	0.326621	0.0364268	6.04911e-08	NA	NA	0.0159388	0.638532	0.0887525	0.572986	0.282751	0.0469241	-0.0708507	0.288547	0.0484772	0.628381
cg07317117	19:41804086	HNRNPUL1	0.464596	0.428182	0.026713	6.04986e-08	NA	NA	-0.00441017	0.87178	0.0272896	0.82961	0.120906	0.292169	-0.0464037	0.388109	0.203888	0.0111651
cg22725343	21:42817232	MX1	0.36338	0.314303	0.0552732	6.08583e-08	NA	NA	-0.0171288	0.722411	-0.0860886	0.700446	0.0522493	0.796569	0.0139342	0.883297	0.273653	0.0540101
cg01237738	11:102322056	TMEM123	0.0798897	0.121461	-0.0251576	6.12302e-08	NA	NA	0.018249	0.403205	-0.0147694	0.884146	0.0494429	0.590112	0.0397555	0.35489	-0.261777	4.10539e-05
cg23002431	1:160278741	COPA	0.574686	0.558744	0.0363278	6.1407e-08	NA	NA	0.123173	0.000542702	-0.267525	0.107477	0.280417	0.062345	-0.236686	0.000738056	-0.0851483	0.4211
cg17889882	16:22029124	C16orf52	0.632139	0.613659	0.0403025	6.40278e-08	NA	NA	0.0488621	0.208338	-0.122043	0.498613	0.269385	0.0986677	-0.0937209	0.220266	0.0932488	0.416249
cg14538312	2:64103608	UGP2	0.724008	0.690639	0.0464112	6.40453e-08	NA	NA	-0.00272194	0.95223	0.0125896	0.952391	0.0203738	0.915044	-0.0417648	0.640503	0.261451	0.050727
cg12975667	6:140893557	NA	0.183688	0.171786	0.0295414	6.40462e-08	NA	NA	0.0216418	0.438777	-0.0431521	0.739467	0.171006	0.145162	-0.0403908	0.462931	0.0269565	0.743963
cg03260458	3:152100288	MBNL1	0.201752	0.247696	-0.0417585	6.617e-08	NA	NA	-0.0487441	0.207101	0.088187	0.623137	0.0301646	0.852788	0.0695903	0.360441	-0.00197276	0.986213
cg07871059	16:67516493	ATP6V0D1	0.151231	0.121226	0.0263734	6.75056e-08	0.0167395	0.011569	0.0107338	0.667184	-0.0234588	0.839536	-0.0825874	0.431079	-0.0229176	0.640927	0.11508	0.117833
cg18718503	4:1286565	MAEA	0.805684	0.783161	0.0330353	6.80201e-08	NA	NA	0.0694762	0.0217488	-0.223017	0.113063	-0.0363723	0.775705	-0.110961	0.0629266	0.0767574	0.391715
cg23032421	3:3152038	IL5RA	0.750917	0.689325	0.0432554	6.80716e-08	0.0278079	0.0287799	0.0613047	0.112932	-0.0981813	0.584863	-0.0781715	0.631073	-0.122893	0.106465	0.205553	0.0716525

## Sheet: Lymp-DMPs
Lymphoid-DMP
					discovery		replication		neutrophils interaction		B cell interaction		Monocytes interaction		CD4T interaction		CD8T interaction
cpg	chr_loc	gene	mean SLE	mean CTRL	beta	P	beta	P	beta	P	beta	P	beta	P	beta	P	beta	P
cg13452062	1:79088559	IFI44L	0.497936	0.865059	-0.33442	7.0319e-36	NA	NA	-0.676634	0.000938654	1.47527	0.122029	-2.26612	0.00854785	1.06704	0.00819403	-0.791555	0.192286
cg21549285	21:42799141	MX1	0.521811	0.787733	-0.253064	1.81651e-30	-0.334777	4.84823e-14	-0.431982	0.00807872	0.762411	0.315527	-2.17695	0.0014648	0.801858	0.0125445	-0.806798	0.0945958
cg07815522	3:122282157	PARP9	0.531009	0.728442	-0.175204	5.63157e-28	NA	NA	-0.319069	0.0196088	0.39505	0.534777	-1.98535	0.000523635	0.608833	0.0237163	-0.538421	0.183133
cg14293575	22:18635460	USP18	0.739866	0.853585	-0.0906755	3.15318e-24	-0.100756	3.81659e-08	0.038644	0.694314	-0.574208	0.20789	-1.51723	0.000214894	0.00670297	0.972378	-0.784276	0.00665337
cg05696877	1:79088769	IFI44L	0.38268	0.700125	-0.28158	1.97163e-22	-0.233151	1.32629e-05	-0.608919	0.000179892	1.40884	0.0635114	-1.47305	0.0320632	1.017	0.00152229	-0.242756	0.615866
cg08122652	3:122281939	PARP9	0.684098	0.816729	-0.120694	3.44933e-22	-0.170975	1.4115e-13	-0.234049	0.0594067	-0.00069191	0.999044	-1.81868	0.000459576	0.489311	0.045217	-0.521595	0.155047
cg22862003	21:42797588	MX1	0.503195	0.644814	-0.139497	3.45636e-22	-0.164584	4.27847e-10	-0.28003	0.00992125	0.177385	0.725903	-1.6362	0.000320755	0.499756	0.0194913	-0.26468	0.410682
cg05883128	4:169239131	DDX60	0.387804	0.497751	-0.092227	6.11796e-20	-0.120315	2.45915e-10	-0.248993	0.00351382	0.369466	0.352909	-1.17275	0.00105685	0.408444	0.0151658	-0.176288	0.48599
cg22930808	3:122281881	PARP9	0.589081	0.724289	-0.135633	1.67376e-18	-0.129632	4.12134e-05	-0.344266	0.0187491	0.233153	0.732429	-1.68808	0.00604579	0.689348	0.0167966	-0.63415	0.143257
cg24678928	4:169240829	DDX60	0.72937	0.83082	-0.0937084	2.06967e-17	NA	NA	-0.291425	0.0112079	0.415026	0.438021	-1.69506	0.000428257	0.572644	0.0113576	-0.314364	0.355647
cg23570810	11:315102	IFITM1	0.429559	0.601508	-0.130337	5.22087e-17	-0.130459	1.35455e-07	-0.38023	0.000180701	0.69086	0.145495	-1.33659	0.00178657	0.672267	0.000786055	-0.132333	0.661493
cg00959259	3:122281975	PARP9	0.426383	0.599831	-0.158794	5.94212e-17	-0.144956	3.10165e-06	-0.362631	0.00241571	0.868335	0.119008	-1.1292	0.0249736	0.584202	0.0132067	-0.422759	0.233047
cg07839457	16:57023022	NLRC5	0.301087	0.494676	-0.160734	1.99519e-15	-0.150098	4.29937e-05	-0.352992	0.00120037	0.760062	0.134844	-1.02639	0.025543	0.760194	0.000388711	-0.246715	0.445871
cg03038262	11:315262	IFITM1	0.39382	0.516434	-0.0818792	3.64131e-15	-0.0918879	3.17658e-08	-0.32865	7.28242e-05	0.489672	0.206651	-1.12673	0.00125879	0.56006	0.00061297	-0.0479437	0.846014
cg25998594	14:24632095	IRF9	0.809473	0.871153	-0.0531211	2.17477e-14	NA	NA	-0.0267695	0.594849	-0.310667	0.18316	-0.717729	0.000636643	0.107252	0.278823	-0.382543	0.00975307
cg05552874	10:91153143	IFIT1	0.558966	0.674866	-0.119643	1.03732e-13	-0.15575	5.83087e-08	-0.415287	0.00030185	0.509755	0.34269	-1.58764	0.00102987	0.695279	0.00216457	-0.258683	0.449124
cg01028142	2:7004578	CMPK2	0.808994	0.873823	-0.0577392	7.67134e-13	-0.107032	1.38018e-14	-0.152056	0.127087	0.0151966	0.973826	-1.60644	0.000111666	0.284124	0.147624	-0.425061	0.148569
cg06981309	3:146260954	PLSCR1	0.375124	0.458708	-0.0929948	1.31437e-12	-0.160067	3.92771e-08	-0.141171	0.0725494	-0.243776	0.504754	-0.924338	0.00503248	0.177112	0.253004	-0.212354	0.360863
cg25984164	1:174844560	RABGAP1L	0.674475	0.778412	-0.101919	5.2592e-12	NA	NA	-0.180569	0.0529887	0.0400638	0.926457	-1.02295	0.00898093	0.253835	0.167504	-0.0708589	0.797434
cg08888522	2:163172908	IFIH1	0.825601	0.872585	-0.0427602	1.17681e-11	NA	NA	-0.227089	0.00752953	0.336667	0.395081	-0.913514	0.0105668	0.422491	0.0115844	-0.136322	0.588336
cg14392283	8:144103587	LY6E	0.900628	0.939785	-0.0311501	1.46498e-11	-0.0410486	8.29312e-12	0.0842489	0.0260309	-0.315083	0.0731698	-0.585241	0.000217653	-0.18228	0.0143741	-0.381509	0.000607307
cg11702942	8:144102584	LY6E	0.7115	0.749213	-0.0522639	1.65326e-11	-0.0369171	0.00204295	-0.0432092	0.364023	-0.173313	0.432787	-0.505269	0.0112846	0.0767269	0.412943	-0.0701424	0.617773
cg09948374	1:174844517	RABGAP1L	0.651184	0.762316	-0.0975793	1.71522e-11	NA	NA	-0.169055	0.0574964	-0.259607	0.530446	-0.995036	0.00768842	0.253695	0.147975	-0.123865	0.637981
cg23831685	1:174844547	RABGAP1L	0.693225	0.784323	-0.0976176	4.01931e-11	NA	NA	-0.138357	0.124103	-0.349223	0.403423	-1.12035	0.00293957	0.258012	0.145245	-0.123353	0.642752
cg03607951	1:79085586	IFI44L	0.439555	0.541644	-0.115353	1.36398e-10	-0.185858	4.2e-07	-0.300818	0.0058624	-0.0547321	0.914366	-1.34696	0.00331359	0.489403	0.0229734	-0.0523048	0.871648
cg10959651	2:7018020	RSAD2	0.186379	0.264017	-0.0719939	2.4126e-10	-0.0759964	4.91099e-06	-0.154946	0.00560914	0.207071	0.427055	-0.678886	0.00387299	0.321878	0.00345105	-0.219719	0.184889
cg21995613	8:144106922	NA	0.676056	0.744846	-0.059632	3.24617e-10	NA	NA	-0.0477121	0.453117	-0.049957	0.865633	-0.862943	0.00116415	0.0306443	0.806688	-0.183461	0.32833
cg13155430	21:42795929	MX1	0.822501	0.89775	-0.0587025	5.29736e-10	NA	NA	-0.0512234	0.537153	-0.210977	0.583921	-1.5714	5.13307e-06	0.0885734	0.587786	-0.380515	0.119968
cg27537252	15:45006400	B2M	0.3317	0.481872	-0.113855	8.76772e-10	NA	NA	-0.302409	0.00318103	0.422482	0.376835	-0.94669	0.0284007	0.608543	0.00256164	-0.00934854	0.975485
cg27540367	19:41848134	TGFB1	0.177593	0.121483	0.0354256	2.94909e-09	0.0184156	0.0390628	-0.0607945	0.00611251	0.268183	0.00918984	-0.0215266	0.818147	0.047732	0.276	0.102236	0.119435
cg01543150	3:192634061	MB21D2	0.206509	0.139818	0.0525043	5.01452e-09	NA	NA	-3.17358e-05	0.999172	0.0708729	0.617605	-0.2008	0.117865	0.0106489	0.859648	-0.0240552	0.789948
cg00432233	6:6292977	F13A1	0.838624	0.905015	-0.0841636	5.90907e-09	NA	NA	0.0765507	0.05693	-0.164723	0.378188	0.228744	0.17638	-0.0866274	0.274463	-0.0102484	0.93134
cg06708931	8:144103857	NA	0.865667	0.896961	-0.0283895	7.94859e-09	NA	NA	0.0324281	0.504756	-0.282031	0.210986	-0.787105	0.000102033	-0.0331585	0.729039	-0.302947	0.0343361
cg01079652	1:79118191	IFI44	0.82336	0.864658	-0.0414959	1.22188e-08	NA	NA	-0.192604	0.0631345	0.20644	0.668411	-1.41706	0.0010881	0.341733	0.094092	-0.209366	0.494563
cg08926253	11:614761	IRF7	0.563565	0.602264	-0.0588033	1.2885e-08	-0.0608693	0.000253374	-0.113116	0.141014	0.102788	0.77345	-0.962524	0.00277065	0.244978	0.105253	-0.248492	0.273586
cg26312951	21:42797847	MX1	0.289315	0.377647	-0.0684081	1.73429e-08	-0.157077	3.98011e-08	-0.253248	0.00345984	0.240233	0.552066	-0.888589	0.0148212	0.455957	0.00754717	-0.15683	0.541632
cg14943355	12:3980704	PARP11	0.435771	0.570354	-0.0977176	2.50058e-08	NA	NA	-0.272045	0.00788866	0.472177	0.322169	-1.12366	0.00904486	0.42636	0.0346961	-0.0574804	0.849804
cg06650861	4:169238926	DDX60	0.804866	0.851247	-0.0337148	2.55896e-08	NA	NA	0.0299128	0.40741	-0.283901	0.089794	-0.436153	0.00388898	-0.0846641	0.23339	-0.254308	0.0167004
cg11187245	6:31323397	HLA-B	0.621241	0.711433	-0.0673169	4.52626e-08	NA	NA	-0.161324	0.0169394	0.507819	0.105933	-0.453081	0.111257	0.265488	0.0461213	0.00840255	0.966505
cg15816978	17:49008467	NA	0.0828031	0.0556126	0.0226704	5.23023e-08	NA	NA	-0.0180381	0.200417	-0.00888577	0.892001	-0.0537668	0.364138	0.0111809	0.687099	0.0704241	0.0901395
cg06064964	20:62199181	PRIC285	0.0589746	0.0363784	0.0181198	5.28034e-08	0.0161516	0.0317484	-0.0572618	0.00218806	0.142912	0.100827	0.132884	0.0920464	0.119723	0.0011297	0.237022	1.56361e-05

## Sheet: Group-dep DMPs
Group-dependent DMP
infllammatory-dependent DMP
							inflammatory vs CTRL		lymphoid vs CTRL		IFN vs CTRL
cpg	chr:location	gene	mean SLE inflammatory	mean SLE lymphoid	mean SLE IFN	mean CTRL	beta	P	beta	P	beta	P
cg07082452	8:22547688	EGR3	0.255201	0.39463	0.358319	0.390645	-0.0613071	1.23961e-12	-0.0101434	0.17706	-0.0126182	0.03016
cg20118717	6:33400505	SYNGAP1	0.238007	0.418357	0.348944	0.37897	-0.0507212	4.07697e-12	0.00124358	0.853917	-0.0109286	0.0269932
cg26889953	15:22915992	CYFIP1	0.287863	0.540154	0.446397	0.482716	-0.0704175	5.05548e-12	0.00492883	0.573165	-0.0152903	0.0159498
cg01543184	17:79881543	MAFG	0.258056	0.487419	0.405073	0.447299	-0.06482	6.90038e-12	-0.00172168	0.832782	-0.0112333	0.0721045
cg15982099	11:47399813	SPI1	0.298024	0.575936	0.473902	0.532791	-0.0786068	2.0948e-11	-0.0055234	0.582328	-0.0174066	0.0199465
cg25017777	1:9298817	H6PD	0.315427	0.482804	0.415073	0.449403	-0.0374168	4.23272e-11	-0.00125683	0.812519	-0.00737057	0.0627168
cg10093938	1:19248952	IFFO2	0.254739	0.48164	0.386533	0.427112	-0.0470768	8.46806e-11	-1.86218e-05	0.997755	-0.0117649	0.0157645
cg05954120	1:156254757	TMEM79	0.236644	0.431181	0.356427	0.380358	-0.0414246	1.13755e-10	0.00328106	0.567825	-0.00786411	0.0594762
cg15610437	19:827821	AZU1	0.293645	0.469703	0.408541	0.429986	-0.0458156	1.24873e-10	-0.00228132	0.709251	-0.00946874	0.0329226
cg24168413	19:35630388	FXYD1	0.353885	0.515686	0.457852	0.478781	-0.0508024	1.72406e-10	0.000674518	0.917853	-0.011236	0.0264895
cg15455222	9:132370310	NTMT1	0.283204	0.476523	0.407332	0.43354	-0.051776	2.62147e-10	-0.00910667	0.207116	-0.00901909	0.0715566
cg07095530	7:100859728	ZNHIT1	0.339308	0.522275	0.46054	0.490722	-0.0502701	4.41972e-10	0.00051815	0.935714	-0.00912413	0.0464829
cg06195428	12:48295148	VDR	0.236224	0.462442	0.379009	0.419427	-0.0460159	4.4619e-10	-0.0185626	0.00745409	-0.0121764	0.0155328
cg08701420	10:105044051	INA	0.231373	0.486842	0.390415	0.427737	-0.0520428	5.31299e-10	-0.00793824	0.3032	-0.0140557	0.012043
cg18321881	7:33012040	FKBP9	0.185169	0.466224	0.354266	0.396828	-0.0512933	5.31945e-10	0.000739493	0.92909	-0.0150261	0.0118834
cg00869668	17:1549012	SCARF1	0.23982	0.488276	0.377249	0.446389	-0.067688	5.97385e-10	0.00322765	0.757115	-0.0219128	0.00556925
cg13980638	1:183249236	NMNAT2	0.24557	0.446376	0.36826	0.396362	-0.0431889	6.19374e-10	0.00125156	0.840772	-0.00927715	0.0351168
cg12299361	1:53796769	NA	0.241724	0.476459	0.384794	0.422356	-0.0491812	6.56895e-10	-0.00805763	0.28859	-0.0165182	0.00193615
cg00674311	10:352348	DIP2C	0.272823	0.48783	0.402631	0.434887	-0.0379245	7.58223e-10	0.00048139	0.937402	-0.011809	0.00639603
cg16643542	19:827843	AZU1	0.337147	0.517848	0.450755	0.484633	-0.0458461	8.08565e-10	-0.00628483	0.292278	-0.014978	0.0021855
cg27212386	1:38411997	INPP5B	0.230637	0.449659	0.361273	0.398064	-0.0423688	8.27703e-10	-0.00485367	0.44049	-0.00964349	0.0408176
cg21234265	9:132370351	NA	0.244557	0.494684	0.39248	0.42776	-0.0556548	1.09158e-09	0.0080785	0.330711	-0.0128825	0.0340498
cg19713585	16:2298791	ECI1	0.513562	0.716513	0.642036	0.678507	-0.0568478	1.1362e-09	-0.00797822	0.328095	-0.0130829	0.0351575
cg08459290	2:25873333	DTNB	0.248335	0.469183	0.374832	0.408994	-0.039297	1.203e-09	0.00581247	0.33541	-0.00866648	0.0609137
cg17178546	17:62408907	NA	0.251495	0.472484	0.389569	0.423117	-0.0484	2.02931e-09	-0.00665005	0.396534	-0.0127309	0.0320805
cg16606773	20:19955806	RIN2	0.451556	0.642466	0.566825	0.598955	-0.0534857	2.38497e-09	0.00324994	0.669416	-0.0116106	0.0419908
cg26605164	10:102821565	KAZALD1	0.239529	0.437786	0.34888	0.390761	-0.0457595	2.6748e-09	0.00362883	0.62644	-0.0173625	0.00126423
cg06070496	18:3706638	DLGAP1	0.569313	0.629681	0.586817	0.59077	0.0521625	2.76075e-09	0.00983674	0.260395	0.0201999	0.00185194
cg24574692	2:241926608	NA	0.320082	0.49907	0.436335	0.468338	-0.0515314	2.95766e-09	0.00438699	0.518227	-0.0097113	0.0397448
cg04757806	11:94278595	FUT4	0.380064	0.506981	0.466148	0.485076	-0.041777	3.12815e-09	0.0021654	0.683748	-0.00926289	0.0196946
cg23018755	17:79881529	MAFG	0.227752	0.479662	0.383031	0.428456	-0.0630473	3.4988e-09	-0.00145128	0.876282	-0.0160198	0.0211781
cg07188863	11:110055425	NA	0.241158	0.438481	0.359121	0.384139	-0.038339	4.09438e-09	-0.00313007	0.625442	-0.00948918	0.0417184
cg05694292	11:122563400	UBASH3B	0.259238	0.451913	0.379009	0.403818	-0.0374567	4.60278e-09	-0.00138378	0.829908	-0.00959755	0.0310761
cg08418670	19:4374567	SH3GL1	0.488714	0.70819	0.628217	0.660605	-0.0579402	4.68285e-09	-0.00147745	0.865391	-0.0146212	0.0233068
cg08538199	1:226349364	ACBD3	0.186048	0.429814	0.323957	0.368012	-0.0512274	5.41676e-09	0.00675184	0.43629	-0.0109315	0.0755794
cg03301498	19:39889222	MED29	0.225561	0.422397	0.342703	0.372057	-0.0447989	5.90165e-09	-0.00355511	0.633693	-0.00992914	0.0709142
cg21757790	21:37574701	DOPEY2	0.262311	0.505147	0.410995	0.444739	-0.0461308	6.3205e-09	-0.000732391	0.923316	-0.0117658	0.0352416
cg07276449	17:77967501	TBC1D16	0.194223	0.381307	0.308854	0.342413	-0.046706	8.818e-09	-0.00615727	0.437773	-0.0116247	0.0541227
cg08863777	11:94278457	FUT4	0.35919	0.530223	0.47258	0.501393	-0.0528058	9.02235e-09	-0.00529304	0.469623	-0.00977869	0.0736751
cg00290637	12:54807846	ITGA5	0.23653	0.43867	0.351828	0.384432	-0.0372068	9.36918e-09	0.000154603	0.979957	-0.011425	0.0153388
cg14028598	1:171714300	NA	0.292324	0.596996	0.474663	0.529208	-0.0582526	9.97326e-09	-0.00437583	0.665951	-0.0182785	0.0174127
cg05919238	17:79244158	SLC38A10	0.384987	0.645047	0.55157	0.58125	-0.0541141	1.092e-08	-0.00234105	0.785367	-0.0128963	0.0412768
cg08215318	16:86016387	NA	0.311375	0.518691	0.442126	0.485793	-0.0639246	1.15574e-08	-0.00821847	0.378512	-0.0227349	0.00140508
cg06465076	5:96027378	CAST	0.284694	0.609236	0.492739	0.542181	-0.0676773	1.21441e-08	-0.0131345	0.277629	-0.0182138	0.032529
cg26305504	19:947612	ARID3A	0.430019	0.584952	0.512547	0.54856	-0.0526876	1.23747e-08	0.0109556	0.215908	-0.0196035	0.00227732
cg22565340	11:47400175	SPI1	0.189874	0.416093	0.315669	0.371528	-0.0552092	1.25292e-08	0.0158441	0.0874854	-0.0172519	0.0139549
cg20397849	11:67051709	ADRBK1	0.251412	0.452039	0.375859	0.401854	-0.0391997	1.38696e-08	-0.00306232	0.640662	-0.00811768	0.0822537
cg12792363	11:63274030	LGALS12	0.270171	0.524374	0.432079	0.479168	-0.0566745	1.41855e-08	-0.00680518	0.41868	-0.0131942	0.0373251
cg20581967	20:47474823	NA	0.244	0.424336	0.349231	0.377757	-0.0346356	1.46752e-08	-0.000572418	0.922672	-0.00947068	0.0258322
cg23173175	13:31293165	ALOX5AP	0.25733	0.466462	0.373615	0.408529	-0.0382857	1.57357e-08	0.00862045	0.164182	-0.00887233	0.0532547
cg21148428	20:47487052	NA	0.176478	0.376192	0.289336	0.329561	-0.0370298	1.89812e-08	-0.000494848	0.937078	-0.0113346	0.0131632
cg12870332	10:126664580	ZRANB1	0.276233	0.530072	0.439863	0.461728	-0.0471497	1.94366e-08	0.000768698	0.924057	-0.0102791	0.0828174
cg20513239	17:993384	ABR	0.240055	0.426328	0.352916	0.381659	-0.0383295	1.99769e-08	0.00159051	0.806739	-0.0104313	0.0286642
cg21530469	2:32490776	NLRC4	0.299365	0.558831	0.465858	0.506128	-0.0485507	2.02421e-08	-0.0130898	0.125335	-0.0194989	0.00122964
cg23363263	2:224751989	WDFY1	0.241572	0.543135	0.417102	0.481078	-0.0458776	2.28125e-08	-0.00651948	0.408098	-0.0154762	0.00806737
cg19649900	19:1155030	SBNO2	0.292817	0.478293	0.407841	0.441131	-0.0489697	2.63051e-08	0.00184968	0.811657	-0.014695	0.0102555
cg18654697	7:101446671	NA	0.287951	0.533754	0.441774	0.477046	-0.0404277	2.71197e-08	-0.00939716	0.150625	-0.0103902	0.0432244
cg25806655	19:4543498	SEMA6B	0.329853	0.499457	0.441441	0.476836	-0.0584259	2.83859e-08	-0.00617681	0.499274	-0.0130918	0.0574322
cg07759906	16:75123456	ZNRF1	0.20078	0.401183	0.314301	0.344643	-0.03135	2.91214e-08	0.0101252	0.0636419	-0.00716649	0.0726898
cg26002422	19:19488846	NA	0.173099	0.357472	0.28539	0.318551	-0.0408199	2.97554e-08	0.00266263	0.704501	-0.0104711	0.0384908
cg02226192	16:89461734	ANKRD11	0.264846	0.455499	0.380846	0.406611	-0.038546	3.06672e-08	-0.00389978	0.570157	-0.0116461	0.0170786
cg03610527	2:242174889	HDLBP	0.438867	0.647922	0.566838	0.59946	-0.0365794	3.10669e-08	-0.00403337	0.507465	-0.0122405	0.00772296
cg02766909	13:46949210	KIAA0226L	0.256804	0.453696	0.376645	0.399627	-0.0374612	3.19439e-08	0.00455836	0.495845	-0.00939909	0.0581833
cg24548817	21:45774294	TRPM2	0.241257	0.443138	0.365136	0.40711	-0.0456569	3.39739e-08	-0.0179503	0.0251793	-0.0129818	0.0203958
cg13933891	3:10231830	IRAK2	0.217782	0.427462	0.339185	0.377751	-0.0355785	3.41381e-08	-0.00479498	0.454599	-0.0106504	0.0232075
cg13086983	1:21664810	ECE1	0.185514	0.39598	0.308788	0.342856	-0.0340507	3.47103e-08	0.00306673	0.610026	-0.00921414	0.0265063
cg03331238	5:176329724	NA	0.251716	0.496712	0.39832	0.426251	-0.0386116	3.9872e-08	-0.00100743	0.886128	-0.00952576	0.0694363
cg19240569	11:63331821	HRASLS2	0.741316	0.572616	0.648026	0.604749	0.0305263	4.0762e-08	-0.000974524	0.860537	0.0105917	0.00920541
cg04590344	8:146027637	ZNF517	0.207255	0.492437	0.371806	0.415279	-0.046178	4.10225e-08	0.00923532	0.28963	-0.0138526	0.0205581
cg25509467	20:30622849	NA	0.223787	0.380317	0.317956	0.342725	-0.0318748	4.11348e-08	-0.00155607	0.782637	-0.00917646	0.0281706
cg16872030	13:46927146	KIAA0226L	0.207718	0.419742	0.334556	0.365789	-0.0338525	4.2956e-08	0.00418764	0.49576	-0.00792672	0.0617863
lymphoid-dependent DMP
							inflammatory vs CTRL		lymphoid vs CTRL		IFN vs CTRL
cpg	chr:location	gene	mean SLE inflammatory	mean SLE lymphoid	mean SLE IFN	mean CTRL	beta	P	beta	P	beta	P
cg01543150	3:192634061	MB21D2	0.112949	0.206509	0.145213	0.139818	0.00595986	0.470217	0.0525043	5.01452e-09	0.0104482	0.0810305
IFN-dependent DMP
							inflammatory vs CTRL		lymphoid vs CTRL		IFN vs CTRL
cpg	chr:location	gene	mean SLE inflammatory	mean SLE lymphoid	mean SLE IFN	mean CTRL	beta	P	beta	P	beta	P
cg12461141	11:5710654	TRIM22	0.319924	0.329596	0.265049	0.360273	-0.0353601	0.00111612	-0.0316419	0.00361271	-0.0905126	1.19319e-21
cg03879629	3:46152446	NA	0.27652	0.389723	0.254493	0.40806	-0.0537081	0.0036716	-0.020086	0.256786	-0.119901	2.33329e-17
cg20612593	9:139796293	TRAF2	0.681044	0.554717	0.571218	0.596719	-0.0172196	0.0351793	-0.0144314	0.0707158	-0.0590236	1.09176e-16
cg16795804	2:37384523	EIF2AK2	0.156311	0.197326	0.141113	0.207342	-0.0287948	0.00583981	-0.0176216	0.0963592	-0.0656023	4.875e-16
cg07833467	22:50986511	KLHDC7B	0.451961	0.453348	0.38184	0.48306	-0.0474686	0.00628091	-0.0254374	0.113723	-0.116552	7.53079e-16
cg06909315	9:139796221	TRAF2	0.827734	0.745128	0.735471	0.771384	-0.014456	0.102013	-0.0136006	0.125229	-0.0617362	1.71789e-15
cg26081786	14:34650335	NA	0.294195	0.336444	0.337747	0.310756	0.023009	0.0017557	0.00637757	0.392517	0.0438172	2.52507e-15
cg25242306	13:74667131	KLF12	0.226036	0.238766	0.259586	0.199781	0.0223458	0.0087381	0.0285767	0.00139074	0.0539928	4.10752e-15
cg27612129	16:57017595	CETP	0.491227	0.50332	0.521061	0.472898	0.0296515	0.00100054	0.0200204	0.0291002	0.0557862	5.62457e-15
cg18533225	22:50986813	KLHDC7B	0.497863	0.527519	0.464391	0.535549	-0.0412724	0.00177746	-0.025015	0.0432961	-0.0814458	6.77306e-15
cg24304309	1:154577895	ADAR	0.697235	0.660933	0.636741	0.691637	-0.0247157	0.0181008	-0.0258682	0.0148644	-0.0651297	1.12968e-14
cg10728454	15:40201507	GPR176	0.463614	0.584448	0.591035	0.514084	0.0367984	0.00888763	0.0221406	0.112693	0.0848938	1.40169e-14
cg06146977	13:43469464	EPSTI1	0.890746	0.885481	0.905216	0.87396	0.0143619	0.00122306	0.00769429	0.0911271	0.0270333	1.58187e-14
cg05309505	11:612837	IRF7	0.963128	0.962115	0.958113	0.967299	-0.004377	0.00172566	-0.00248466	0.0405767	-0.00911468	1.63422e-14
cg13575216	21:42815207	MX1	0.785766	0.807281	0.762799	0.811573	-0.0204484	0.00348066	-0.0129588	0.072805	-0.0505061	2.12504e-14
cg26531432	1:174846466	RABGAP1L	0.561927	0.557647	0.509723	0.569748	-0.0479577	0.00157634	-0.035548	0.0213081	-0.0966424	2.17126e-14
cg25317210	6:37455869	CCDC167	0.503411	0.573113	0.581459	0.524746	0.0238155	0.0369804	0.0292149	0.0164923	0.0712198	2.27945e-14
cg12987761	22:18631457	USP18	0.750138	0.798732	0.701432	0.804828	-0.0416623	0.0141445	-0.0262373	0.116235	-0.113594	2.35273e-14
cg25800166	12:113375896	OAS3	0.40912	0.469937	0.386524	0.491393	-0.0361166	0.00652696	-0.0232384	0.0724847	-0.0788274	3.1243e-14
cg10740245	17:76965471	NA	0.453502	0.534816	0.532847	0.479013	0.0311531	0.00218403	0.0333587	0.00188041	0.0628877	3.33939e-14
cg14002778	6:136603618	BCLAF1	0.487005	0.484204	0.512388	0.439067	0.0335916	0.0023138	0.0363869	0.00175475	0.0679457	6.02489e-14
cg18518074	11:64642316	EHD1	0.401038	0.461806	0.472039	0.412652	0.0288417	0.00111197	0.014712	0.102197	0.0537056	6.80786e-14
cg02988397	15:45007647	B2M	0.76289	0.611793	0.649677	0.676016	-0.027453	0.00523581	-0.0161193	0.0717095	-0.0578148	8.42121e-14
cg06085204	17:6659164	XAF1	0.0856796	0.116735	0.0771085	0.124278	-0.0223032	0.00763037	-0.0223533	0.0107533	-0.047504	9.59265e-14
cg11303842	8:144070338	LOC100133669	0.364711	0.386605	0.401611	0.361508	0.00962916	0.212059	0.0195802	0.0163579	0.0468029	1.08821e-13
cg06168856	12:113346982	OAS1	0.700561	0.581061	0.584471	0.64665	-0.0327245	0.00171266	-0.0147202	0.161224	-0.067721	1.32813e-13
cg00533183	6:32810742	PSMB8	0.727487	0.634294	0.63572	0.676501	-0.0338629	0.00285603	-0.0203677	0.0592269	-0.0652351	1.57957e-13
cg11594821	6:30458601	HLA-E	0.363648	0.309202	0.284929	0.334113	-0.0308758	0.00431608	-0.0048143	0.64835	-0.0641431	1.62707e-13
cg02138684	11:72864108	NA	0.134361	0.117544	0.100949	0.133174	-0.0234397	0.00143795	-0.00438555	0.557968	-0.0416207	8.3745e-13
cg05009902	17:30456468	NA	0.644898	0.632639	0.595879	0.658946	-0.0165981	0.0834745	-0.0141817	0.14513	-0.0566847	8.62603e-13
cg25637655	6:29911542	HLA-A	0.276914	0.230247	0.155293	0.298346	-0.0987536	0.0023011	-0.0326769	0.303436	-0.172043	9.13928e-13
cg08090640	17:41159289	IFI35	0.483863	0.473592	0.426436	0.479678	-0.0225702	0.0189381	-0.00460181	0.640852	-0.0606763	1.30869e-12
cg05432003	11:312518	IFITM1	0.712574	0.616479	0.630503	0.672839	-0.0344504	0.00368849	-0.0356224	0.00388469	-0.0689304	2.43662e-12
cg05543864	22:24979755	GGT1	0.643303	0.667204	0.634001	0.679267	-0.0234127	0.00565319	-0.0261612	0.00190063	-0.0452973	3.89121e-12
cg13693517	20:13616618	TASP1	0.25242	0.233777	0.276033	0.216673	0.0242734	0.00472768	0.0139138	0.0954857	0.0473228	5.76607e-12
cg04708790	12:113355675	OAS1	0.867819	0.861879	0.882211	0.845556	0.0146428	0.00804468	0.0152589	0.00647368	0.0298677	5.88328e-12
cg00287009	2:201273195	SPATS2L	0.706088	0.598713	0.61536	0.657605	-0.0204363	0.0082652	-0.0234938	0.00274921	-0.0495786	6.18913e-12
cg20535312	1:174843523	RABGAP1L	0.389417	0.468166	0.368296	0.468785	-0.0113371	0.403428	-0.0225627	0.0917829	-0.0750014	6.41243e-12
cg09251764	17:6659070	XAF1	0.194844	0.232249	0.182918	0.230688	-0.0193606	0.0147017	-0.0104688	0.196328	-0.0460084	6.73161e-12
cg06376949	10:91173811	IFIT5	0.20873	0.321382	0.220524	0.301795	-0.0380164	0.0035084	-0.00453017	0.733514	-0.0691681	7.07432e-12
cg10778971	14:94577101	IFI27	0.866116	0.854032	0.844092	0.875063	-0.0150145	0.00107777	-0.0123179	0.00435716	-0.0302568	9.54113e-12
cg02378194	18:48695128	NA	0.524533	0.631592	0.621823	0.573697	0.0381221	0.00150868	0.00533787	0.646035	0.0658442	1.01377e-11
cg06400288	1:184455065	C1orf21	0.70399	0.754241	0.749793	0.71874	0.0180535	0.0494455	0.0156151	0.0478143	0.043707	1.57505e-11
cg26416615	10:63751843	ARID5B	0.80127	0.842639	0.796955	0.856808	-0.0266959	0.0056917	-0.0137749	0.110164	-0.0468369	1.80682e-11
cg10152449	7:2444534	CHST12	0.149991	0.302438	0.173794	0.275317	-0.0300572	0.0251074	-0.0122023	0.39258	-0.0728971	2.17841e-11
cg20348000	10:88615964	BMPR1A	0.300207	0.423134	0.424419	0.366189	0.0370959	0.00420505	0.0107678	0.390591	0.0706334	2.29779e-11
cg18686270	3:146258875	PLSCR1	0.8579	0.834863	0.811148	0.855121	-0.0155372	0.0406713	-0.0168581	0.0359219	-0.0507908	2.42653e-11
cg13092901	22:50965373	TYMP	0.0851569	0.135228	0.0966646	0.143191	-0.0199478	0.00752343	-0.0210294	0.00833396	-0.038461	2.59015e-11
cg00340855	6:30458586	HLA-E	0.441306	0.363708	0.359808	0.413805	-0.0371711	0.00489896	-0.0261907	0.0472258	-0.0739836	2.79316e-11
cg01095328	17:78238779	RNF213	0.735538	0.676027	0.668674	0.699421	-0.0323519	0.00177081	-0.00255863	0.79305	-0.053646	3.02784e-11
cg25042789	6:32819964	TAP1	0.712741	0.515837	0.571241	0.568245	-0.0104741	0.340178	-0.0110384	0.236812	-0.0485821	3.7523e-11
cg03063413	15:25965140	ATP10A	0.320947	0.43985	0.40382	0.380197	0.0279612	0.00148617	0.0229869	0.0137391	0.047932	4.28081e-11
cg01372572	15:25941836	ATP10A	0.715767	0.710287	0.727013	0.68114	0.0239096	0.00178293	0.0176032	0.0240625	0.0388313	4.49021e-11
cg07413417	5:159916590	NA	0.633599	0.707146	0.691513	0.65719	0.0292744	0.00714214	0.0244431	0.0224367	0.0564441	6.15002e-11
cg01721555	3:122401300	PARP14	0.867865	0.85287	0.846855	0.867109	-0.0138905	0.00309163	-0.0106627	0.0185982	-0.0279553	6.53132e-11
cg05981711	13:53495627	NA	0.0899483	0.117804	0.121919	0.0980163	0.00403017	0.400681	0.0108834	0.0277566	0.0268045	6.8087e-11
cg14234394	1:212787866	ATF3	0.66873	0.644753	0.688764	0.614947	0.0385266	0.00572239	0.0290499	0.0362856	0.0678112	7.15921e-11
cg07862320	16:57024770	NA	0.754298	0.560054	0.621785	0.625453	-0.0184758	0.0356926	-0.0136691	0.0694635	-0.0392141	7.34749e-11
cg24922246	4:89379038	HERC5	0.0575435	0.109681	0.0690637	0.109518	-0.0155127	0.00542922	-0.0137059	0.0201359	-0.0296189	8.03775e-11
cg15251675	6:41593339	NA	0.357351	0.428613	0.362694	0.426691	-0.0433697	0.00168738	-0.0068729	0.602944	-0.0684062	8.21243e-11
cg02446225	19:10662782	ATG4D	0.419587	0.462454	0.465966	0.434265	0.0143575	0.0249356	0.0058326	0.360667	0.0334205	8.58726e-11
cg14321269	17:6658198	XAF1	0.711391	0.768808	0.707742	0.759907	-0.0240666	0.00162611	-0.00888729	0.247162	-0.0388833	8.59048e-11
cg01517384	6:31323856	HLA-B	0.37796	0.375555	0.327688	0.409804	-0.0572493	0.00540667	-0.0415739	0.0344199	-0.0966294	9.7088e-11
cg11459681	11:102322110	TMEM123	0.239588	0.346332	0.255496	0.322837	-0.0112966	0.192115	1.02269e-05	0.999092	-0.0468579	1.01402e-10
cg12836643	22:39129370	GTPBP1	0.309786	0.294734	0.315339	0.270823	0.0208269	0.00136089	0.0191139	0.00312872	0.0333937	1.01561e-10
cg02938032	1:160267426	COPA	0.714966	0.773943	0.772964	0.730523	0.0347302	0.00300775	0.0151372	0.167961	0.0532462	1.05919e-10
cg27032101	11:312841	IFITM1	0.790098	0.722129	0.743263	0.76425	-0.0252552	0.00135959	-0.0266219	0.00170527	-0.0432262	1.08004e-10
cg24898914	6:32810706	PSMB8	0.86216	0.768132	0.79212	0.808915	-0.0206164	0.00819077	-0.0175359	0.0293781	-0.0407047	1.11999e-10
cg09606526	10:11284602	CELF2	0.241324	0.177225	0.227589	0.182959	0.0256581	0.00393002	0.00460965	0.583524	0.0432766	1.19813e-10
cg09625543	21:40560659	BRWD1	0.333523	0.503283	0.459493	0.438569	0.0288977	0.0284168	0.0111715	0.37915	0.0647949	1.19938e-10
cg24628310	3:52813873	ITIH1	0.359991	0.374837	0.387997	0.352487	0.0272214	0.00214817	0.011543	0.189029	0.0430565	1.23986e-10
cg26392102	6:31238751	HLA-C	0.40726	0.387133	0.3654	0.404796	-0.0166938	0.132267	-0.0231263	0.0296313	-0.0526354	1.24012e-10
cg13045500	17:30455761	NA	0.545063	0.536005	0.510643	0.58317	-0.0252657	0.0271414	-0.0203146	0.0729464	-0.0645964	1.37631e-10
cg26955383	10:105218660	CALHM1	0.228865	0.239879	0.263791	0.219598	0.0191531	0.0258085	0.014077	0.102609	0.0430481	1.72308e-10
cg12424383	1:27990967	NA	0.851364	0.853629	0.829251	0.864422	-0.0135348	0.00578486	-0.00844489	0.0790231	-0.0316098	1.83051e-10
cg02112168	14:45579561	PRPF39	0.283352	0.476106	0.427094	0.404697	0.0155478	0.105929	0.00789761	0.409503	0.0452521	2.03044e-10
cg13789214	8:117301772	LINC00536	0.215589	0.295073	0.2669	0.253233	0.0151258	0.04646	0.0233715	0.00348274	0.0379977	2.3277e-10
cg12114203	12:131831994	LOC338797	0.348572	0.37508	0.38057	0.345857	0.0287007	0.00818475	0.0205225	0.0584673	0.0510485	2.66012e-10
cg12557158	22:50984767	NA	0.796219	0.817893	0.78055	0.811911	-0.0194509	0.0126774	-0.00483208	0.466116	-0.0431255	2.98682e-10
cg24598860	3:168835268	MECOM	0.42759	0.428985	0.446033	0.401469	0.0349008	0.00125297	0.0238092	0.0250683	0.0502508	3.02371e-10
cg19849557	6:30619242	C6orf136	0.931525	0.876592	0.907274	0.892263	0.0158016	0.00445877	0.00686989	0.233459	0.029171	3.04461e-10
cg08998192	6:32805570	TAP2	0.464719	0.463328	0.422871	0.47975	-0.0413949	0.00103674	-0.028121	0.0241696	-0.0614859	3.08645e-10
cg19414189	2:144895805	GTDC1	0.16622	0.339142	0.281486	0.277233	0.00531914	0.458137	0.0147899	0.0506489	0.0359047	4.01453e-10
cg24709587	6:159526055	NA	0.544496	0.567347	0.514225	0.560961	-0.0309465	0.00349294	0.0116871	0.244106	-0.0486824	4.19816e-10
cg17799287	13:92001764	MIR19A	0.059512	0.0913992	0.0641035	0.087357	-0.00352356	0.336801	-0.00684028	0.0875782	-0.0174713	4.45905e-10
cg13149147	2:105757726	NA	0.356083	0.47674	0.437327	0.422174	0.0166606	0.0409506	0.0138196	0.0930725	0.0380259	4.49989e-10
cg14064762	9:123688745	TRAF1	0.148251	0.166141	0.179305	0.135711	0.0244378	0.00114685	0.00693135	0.311681	0.0375744	4.50786e-10
cg09280971	9:73036509	NA	0.340293	0.374261	0.378939	0.339998	0.0168767	0.030305	0.0113398	0.149501	0.0379977	4.57065e-10
cg12539787	3:185438882	IGF2BP2-AS1	0.682027	0.695471	0.711585	0.677917	0.0341377	0.00164359	0.0157618	0.13905	0.0511101	4.86551e-10
cg11920110	1:33926658	NA	0.400256	0.464444	0.440672	0.409971	0.0258593	0.0236616	0.0324112	0.00422875	0.0566365	5.36157e-10
cg15730281	7:138064032	NA	0.3761	0.479224	0.452381	0.425905	0.0148322	0.06115	0.0244458	0.00268127	0.0428531	5.91533e-10
cg21855257	1:158983569	IFI16	0.768321	0.710283	0.703565	0.747188	-0.0187737	0.0588597	-0.0249508	0.0190952	-0.0544641	6.72275e-10
cg03526142	17:33864734	SLFN12L	0.795718	0.615867	0.669518	0.677672	-0.0212782	0.0202325	0.0036921	0.699021	-0.0468189	7.46089e-10
cg20989454	11:613478	IRF7	0.802478	0.777399	0.770355	0.795082	-0.0161003	0.0285843	-0.0209167	0.0061371	-0.0379256	8.20883e-10
cg20770838	4:123073	ZNF718	0.432114	0.454297	0.472037	0.44197	0.0153881	0.073481	-0.00176046	0.837643	0.0408654	9.40587e-10
cg09662329	1:16062445	SLC25A34	0.538637	0.596059	0.585375	0.552567	0.0197071	0.00603033	0.0171809	0.0209897	0.0363742	1.16414e-09
cg16016431	11:611390	PHRF1	0.864008	0.863109	0.851117	0.8679	-0.00886685	0.0156831	-0.00402683	0.273123	-0.0196332	1.17794e-09
cg07596065	22:50984393	NA	0.528864	0.595064	0.53982	0.566593	-0.0240157	0.00293636	0.00116927	0.876177	-0.0366601	1.19009e-09
cg02724490	8:10488231	RP1L1	0.368102	0.397719	0.397947	0.360805	0.0255455	0.0012353	0.0246065	0.00186135	0.0372656	1.58721e-09
cg26801613	1:87793510	LMO4	0.504548	0.621627	0.531329	0.606243	-0.0206834	0.0359384	-0.0112369	0.274418	-0.0482078	1.64985e-09
cg02402539	19:15399648	NA	0.433622	0.433076	0.446884	0.405741	0.0184931	0.00889015	0.0175228	0.0162887	0.033067	1.69806e-09
cg17096289	6:31238788	HLA-C	0.451677	0.467237	0.40695	0.500336	-0.0679132	0.00755168	-0.00950859	0.693003	-0.116677	1.76989e-09
cg24798947	6:138876745	NHSL1	0.538225	0.613809	0.581697	0.559066	0.0321983	0.0017656	0.0273435	0.00751285	0.0476243	1.82156e-09
cg16324306	14:93786330	BTBD7	0.206031	0.320746	0.288333	0.265618	-0.000315118	0.972716	0.0301054	0.00146041	0.0420246	1.87103e-09
cg16920757	9:20726339	FOCAD	0.873861	0.868574	0.854284	0.880602	-0.0119727	0.00977469	-0.00767084	0.111967	-0.0220194	1.87126e-09
cg03237401	1:193104672	MIR1278	0.548086	0.59038	0.612814	0.562656	0.0112587	0.397978	-0.00102941	0.937135	0.0604443	1.87492e-09
cg13007871	6:30458519	HLA-E	0.272088	0.234494	0.224009	0.256928	-0.0260802	0.00464244	-0.00920435	0.323347	-0.0461778	1.90204e-09
cg00481272	1:85524258	NA	0.822015	0.780817	0.80111	0.79067	0.0155445	0.0200475	0.00609251	0.372119	0.0310581	2.01085e-09
cg00679477	11:78023985	GAB2	0.374074	0.391543	0.429538	0.372634	0.0450771	0.0013643	-0.00653614	0.648317	0.0684575	2.02302e-09
cg01355282	17:40264320	DHX58	0.0654455	0.138022	0.0675437	0.13489	-0.0347544	0.00365202	-0.0223033	0.087951	-0.0550539	2.06029e-09
cg07123796	1:950971	NA	0.43908	0.562117	0.475782	0.535887	-0.0309638	0.00451106	-0.00643347	0.552511	-0.0528504	2.14365e-09
cg03587597	8:144105055	NA	0.910239	0.914509	0.895232	0.916024	-0.00708926	0.0151073	-0.00179836	0.56159	-0.0223536	2.30859e-09
cg21212234	16:65706984	NA	0.246584	0.292221	0.291185	0.236522	0.0396388	0.00102199	0.0354403	0.00509206	0.0579797	2.33515e-09
cg13172359	10:91175366	IFIT5	0.214177	0.256486	0.199967	0.295615	-0.0657594	0.00206165	-0.0483046	0.0291698	-0.094564	2.33517e-09
cg23510764	5:166419955	NA	0.546355	0.603932	0.63987	0.572272	0.0436143	0.0246391	0.00451973	0.808355	0.0867343	2.60879e-09
cg19830650	22:50976445	NA	0.78205	0.837762	0.793429	0.83604	-0.014302	0.0328829	-0.0149972	0.0172926	-0.0299301	2.69355e-09
cg24100168	11:5667836	TRIM78P	0.626163	0.629646	0.639431	0.610675	0.0246848	0.00738978	0.0255717	0.00737792	0.0444867	2.97152e-09
cg04816140	9:92763384	NA	0.1776	0.313396	0.214947	0.286245	-0.0140446	0.218194	-0.0197003	0.103856	-0.055652	2.98931e-09
cg13896879	1:150785718	ARNT	0.329096	0.455306	0.415451	0.39707	0.0180867	0.0501327	0.0261135	0.00623031	0.0436284	3.42324e-09
cg08619515	16:11066157	CLEC16A	0.653671	0.714372	0.642476	0.714457	-0.0287341	0.0317686	-0.020945	0.128829	-0.0654786	3.58108e-09
cg08318732	19:53192577	ZNF83	0.503849	0.557704	0.560889	0.521198	0.0300082	0.0338139	0.00792215	0.558171	0.062207	3.62094e-09
cg00290355	3:150996599	MED12L	0.677919	0.749397	0.737411	0.711838	0.014297	0.119949	0.0152899	0.101458	0.0409301	3.73919e-09
cg22673476	2:233983207	INPP5D	0.32119	0.340472	0.349145	0.308107	0.0153729	0.0438769	0.01743	0.025808	0.0340878	3.86693e-09
cg16853860	6:32823116	PSMB9	0.641769	0.598583	0.534892	0.624622	-0.049539	0.0263929	0.00905455	0.679717	-0.105167	4.03168e-09
cg09379489	12:12224360	BCL2L14	0.698013	0.582983	0.60084	0.633571	-0.0349706	0.00522729	-0.00741487	0.507283	-0.0496172	4.35176e-09
cg23328938	22:40447393	TNRC6B	0.356228	0.384517	0.38018	0.358539	0.016435	0.0217444	0.0187447	0.00923418	0.0314564	4.38141e-09
cg00539491	11:66568628	C11orf80	0.377386	0.454913	0.428952	0.419018	0.0268059	0.00209334	0.0107369	0.206959	0.038535	4.56841e-09
cg26680656	13:43979482	ENOX1	0.511048	0.560134	0.557204	0.504355	0.0354989	0.00283793	0.0309397	0.00911675	0.0578907	4.66112e-09
cg24331727	11:16213327	SOX6	0.384598	0.340169	0.379921	0.327113	0.0271111	0.00412067	0.019082	0.0404352	0.043058	4.92868e-09
cg06122613	1:151297900	PI4KB	0.529193	0.659395	0.623671	0.622073	0.0162533	0.097391	0.00120983	0.905106	0.0427774	5.00504e-09
cg08836972	6:26532914	NA	0.366182	0.351728	0.397394	0.326415	0.0419076	0.00239878	0.00919561	0.50895	0.0637903	5.75307e-09
cg06066676	15:26109543	ATP10A	0.723622	0.721074	0.709235	0.731834	-0.0145423	0.0437217	-0.0204003	0.00362845	-0.0326385	5.86519e-09
cg15292513	11:12257627	MICAL2	0.509093	0.492567	0.516924	0.467881	0.0231941	0.0257203	0.0279706	0.00486541	0.0448839	5.91968e-09
cg27580567	18:61108394	NA	0.283795	0.46316	0.397501	0.393892	0.0250961	0.0295598	0.0101912	0.357343	0.0464339	6.18677e-09
cg03699074	16:88849875	FAM38A	0.147008	0.152027	0.131149	0.163036	-0.0274448	0.00169804	0.00234484	0.782412	-0.0370494	6.39777e-09
cg05995267	16:29822529	PRRT2	0.0761701	0.117347	0.107818	0.0944388	0.010878	0.00943815	0.0124631	0.0130266	0.0196385	6.4247e-09
cg10922280	16:68034227	DPEP2	0.452952	0.438597	0.462878	0.418772	0.026597	0.00151538	0.0142054	0.102018	0.0377593	6.48445e-09
cg15999041	17:28699933	NA	0.482153	0.55947	0.562525	0.529305	0.00939646	0.243772	-0.000243164	0.975304	0.0367262	6.52632e-09
cg13406746	11:615583	IRF7	0.15891	0.14708	0.135445	0.16498	-0.0139761	0.0568252	-0.0191418	0.00857704	-0.0324418	6.74449e-09
cg10439456	15:45028270	TRIM69	0.37129	0.344688	0.309635	0.389249	-0.0463561	0.00861771	-0.0299133	0.0829765	-0.0784621	6.99825e-09
cg08894462	14:75587580	NEK9	0.302589	0.539267	0.46695	0.465085	0.0169109	0.15905	0.00939171	0.453344	0.0552294	7.55447e-09
cg16011033	2:37594079	QPCT	0.259437	0.153579	0.225795	0.17262	0.0364506	0.0010363	0.0090303	0.382665	0.0484229	7.59156e-09
cg15357199	17:16995607	MPRIP	0.299059	0.450602	0.39573	0.38901	0.0232113	0.0143739	0.0167071	0.083851	0.0418607	7.63226e-09
cg21755044	8:144069697	LOC100133669	0.801015	0.813946	0.826561	0.796285	0.00422157	0.583605	0.00490829	0.536797	0.0332035	7.87212e-09
cg03755158	11:612680	IRF7	0.84513	0.869737	0.840074	0.868215	-0.0208588	0.00103014	-0.0087527	0.169259	-0.0277513	8.28942e-09
cg19237798	13:48839456	NA	0.403618	0.38502	0.421901	0.361372	0.0317484	0.00343458	0.0243005	0.0254982	0.0475798	8.38152e-09
cg20726456	12:113415459	OAS2	0.877611	0.838893	0.851222	0.868268	-0.0161292	0.00257992	-0.0184667	0.00109034	-0.0244319	8.52865e-09
cg19268467	3:195631486	TNK2	0.227004	0.366044	0.282448	0.349445	-0.0225946	0.057591	-0.0372596	0.00197409	-0.0505485	9.16197e-09
cg13525276	14:81426012	TSHR	0.438114	0.320658	0.395401	0.327701	0.0280266	0.0552173	0.00951241	0.503428	0.0610277	9.23948e-09
cg13723336	8:37639384	NA	0.258731	0.313763	0.29751	0.27152	0.0191585	0.024709	0.0270263	0.0021977	0.0385961	9.28272e-09
cg09888648	8:143456215	TSNARE1	0.528438	0.549952	0.560666	0.523937	0.0356819	0.00168858	0.0228154	0.0386575	0.0486024	9.4203e-09
cg18385689	1:226136936	NA	0.412367	0.52932	0.48464	0.468201	0.0270956	0.010438	0.0239548	0.0183479	0.0446644	9.47438e-09
cg16731493	6:4906599	CDYL	0.552961	0.582425	0.590932	0.550678	0.0322191	0.00499092	0.0153837	0.183299	0.0510659	9.55038e-09
cg17801765	1:958274	AGRN	0.769918	0.804181	0.807011	0.733299	0.0366512	0.0146238	0.0470871	0.00171983	0.0680519	9.60301e-09
cg19586143	18:34325134	FHOD3	0.223696	0.226733	0.244951	0.200103	0.0169527	0.0261003	0.0226875	0.00408177	0.0350685	9.81419e-09
cg03095503	22:50979643	NA	0.161426	0.375131	0.253474	0.338951	-0.0137913	0.20302	-0.0234198	0.0411828	-0.0479194	9.94382e-09
cg05901971	6:152630996	SYNE1	0.268161	0.186621	0.252421	0.204865	0.0361761	0.00556095	0.00113713	0.929122	0.057607	1.03883e-08
cg16589830	1:212284214	NA	0.40216	0.549393	0.496987	0.473651	0.0246068	0.0222847	0.0312526	0.00348229	0.046593	1.04207e-08
cg15273270	4:36324571	DTHD1	0.484643	0.439629	0.429364	0.467807	-0.0331167	0.0212693	-0.00264495	0.846889	-0.0578768	1.04641e-08
cg11224765	22:50971109	ODF3B	0.139247	0.248475	0.164691	0.243028	-0.0218095	0.107555	-0.0212836	0.140129	-0.0590649	1.11206e-08
cg11397754	15:59646585	MYO1E	0.538047	0.601317	0.555951	0.598029	-0.0304819	0.00445297	-0.0136683	0.208201	-0.0453235	1.12792e-08
cg20359363	17:77905866	NA	0.483737	0.469586	0.489502	0.449097	0.0244372	0.00804392	0.0136024	0.130376	0.0393595	1.17335e-08
cg23935522	12:77162317	ZDHHC17	0.649863	0.722368	0.724998	0.682114	0.0184561	0.125245	-0.00102329	0.933481	0.0524253	1.25377e-08
cg12094903	6:32808689	PSMB8	0.612208	0.517868	0.529971	0.543094	-0.0336733	0.00232986	-0.00655021	0.551816	-0.0482206	1.28744e-08
cg00960240	11:317046	NA	0.87108	0.778056	0.803082	0.812672	-0.0228474	0.00189266	-0.0197527	0.012464	-0.0354579	1.30724e-08
cg10666909	6:32820249	TAP1	0.79325	0.667549	0.694544	0.709517	-0.0166479	0.0931086	-0.00684967	0.500195	-0.0429702	1.35746e-08
cg05957567	12:122467228	BCL7A	0.725212	0.685219	0.721183	0.670686	0.0178372	0.0142085	0.0206748	0.0049298	0.0328893	1.39342e-08
cg04799410	3:187717711	NA	0.394301	0.301487	0.313175	0.368367	-0.0437741	0.0164008	-0.0337665	0.0697338	-0.081238	1.40141e-08
cg01138448	15:45028595	TRIM69	0.760137	0.641611	0.661305	0.700519	-0.0330688	0.00587924	-0.0224558	0.0611463	-0.0533409	1.47136e-08
cg23714355	2:29351698	CLIP4	0.673809	0.752745	0.732166	0.719796	0.0264858	0.00318251	0.000880901	0.922212	0.0413008	1.48703e-08
cg18387515	12:46049237	NA	0.141466	0.202542	0.203656	0.169004	0.0236275	0.00676934	0.019246	0.0317282	0.0412373	1.57057e-08
cg16680942	17:38500161	RARA-AS1	0.77497	0.791932	0.764222	0.797573	-0.0292304	0.00156661	-0.0147923	0.107948	-0.0395147	1.59517e-08
cg04200578	17:17006819	MPRIP	0.709766	0.750431	0.745934	0.719588	0.0264845	0.0014305	0.00659505	0.432462	0.0353298	1.61919e-08
cg08123045	1:156467188	MEF2D	0.576571	0.575048	0.604553	0.57624	0.0291959	0.0232188	-0.0130031	0.304035	0.0536827	1.62741e-08
cg24088496	11:96071506	MAML2	0.426329	0.421026	0.373731	0.432409	-0.0474609	0.00124714	0.00431441	0.768616	-0.0651161	1.64438e-08
cg14360917	17:45992122	SP2	0.589375	0.558559	0.581083	0.539866	0.031393	0.00495072	0.0184962	0.101382	0.0476699	1.64441e-08
cg20701305	4:26875055	STIM2	0.385033	0.370822	0.412258	0.327326	0.0350203	0.0244006	0.0402211	0.0133208	0.0711963	1.64805e-08
cg18625627	14:81426015	TSHR	0.361394	0.264329	0.324746	0.263914	0.0269159	0.0332073	0.0193571	0.10704	0.0520885	1.64903e-08
cg15863211	3:58185721	DNASE1L3	0.79162	0.782233	0.791279	0.782239	0.0194525	0.00781798	0.00391052	0.595863	0.032035	1.6705e-08
cg12798040	14:104171840	XRCC3	0.627004	0.71212	0.702936	0.638573	0.0350015	0.00992558	0.0350607	0.00843711	0.0622301	1.68175e-08
cg24939283	3:185785561	ETV5	0.580667	0.475997	0.493045	0.533866	-0.0592541	0.0014115	-0.0355975	0.045689	-0.0816208	1.71911e-08
cg13781414	9:138951648	NACC2	0.719852	0.722968	0.707779	0.73591	-0.0248999	0.00213821	-0.019115	0.0247531	-0.0349608	1.74479e-08
cg27277339	15:52525894	MYO5C	0.297325	0.429015	0.373836	0.363566	0.0203645	0.0206291	0.0240325	0.00806189	0.0396726	1.77369e-08
cg22374491	7:87757366	ADAM22	0.676025	0.622257	0.666259	0.623292	0.0188083	0.0629453	0.0220819	0.0423581	0.0460819	1.83307e-08
cg18168663	14:24644504	REC8	0.391765	0.512988	0.479596	0.445777	0.0233932	0.00368816	0.0212876	0.00991165	0.0344294	1.89582e-08
cg16744438	11:118657127	DDX6	0.106072	0.117857	0.133438	0.0981957	0.0155446	0.00288188	0.00524686	0.347754	0.0242158	1.97628e-08
cg16260695	1:100617952	LRRC39	0.795463	0.727587	0.777176	0.747107	0.0105596	0.252746	-0.00232559	0.807041	0.0409105	2.01057e-08
cg22337964	19:17517368	BISPR	0.0706135	0.110165	0.0670135	0.111667	-0.0182275	0.0380451	-0.00840093	0.352317	-0.0368437	2.04186e-08
cg12955084	19:41886265	TMEM91	0.510263	0.620122	0.573062	0.56971	0.0206473	0.0130996	0.0159503	0.0547107	0.0344192	2.0578e-08
cg11163555	22:31736976	PATZ1	0.210267	0.323971	0.286796	0.271388	-0.00193013	0.791734	0.0247882	0.00142817	0.0314256	2.15442e-08
cg08309069	6:31240651	HLA-C	0.732218	0.688072	0.6516	0.729068	-0.041948	0.0785563	-0.0274653	0.252332	-0.104589	2.16642e-08
cg13619623	7:33637324	BBS9	0.814717	0.832304	0.84492	0.817138	0.0221255	0.00611415	-0.00219694	0.784818	0.0334512	2.18293e-08
cg25998603	8:105473114	DPYS	0.273483	0.256025	0.313642	0.244386	0.0353601	0.00929611	0.00752439	0.562223	0.0595091	2.20665e-08
cg05948127	7:107577779	LAMB1	0.328695	0.460341	0.46272	0.402512	0.00509141	0.72114	0.00486008	0.740599	0.0619182	2.29749e-08
cg09917274	2:152144828	NMI	0.69474	0.626821	0.634945	0.670255	-0.0192853	0.0455761	-0.0258218	0.00725531	-0.0422887	2.35698e-08
cg25498843	15:78305338	TBC1D2B	0.597731	0.744623	0.66567	0.712477	-0.0271475	0.00522134	-0.00953173	0.329403	-0.041536	2.52311e-08
cg03183354	3:52252049	NA	0.667399	0.65733	0.687547	0.650882	0.00397723	0.638816	0.00655207	0.526289	0.0370297	2.54266e-08
cg24904009	4:40184858	NA	0.764537	0.811717	0.800098	0.789358	0.0205809	0.0098276	0.0118444	0.139322	0.0332418	2.5463e-08
cg26955963	2:8466005	LINC00299	0.65481	0.686663	0.698219	0.659675	0.0295362	0.00427898	0.00701327	0.470866	0.0416415	2.56797e-08
cg01458054	20:62200603	PRIC285	0.870761	0.821588	0.8619	0.800967	0.0279165	0.0027318	0.0269007	0.00607573	0.0426043	2.80829e-08
cg23069684	11:71645270	RNF121	0.28179	0.308552	0.307922	0.27982	0.0166607	0.0104432	0.0156191	0.0210438	0.0274894	2.87231e-08
cg15896766	6:139454831	HECA	0.226443	0.341783	0.311593	0.295971	0.00730359	0.39081	0.0113711	0.199402	0.036236	2.91686e-08
cg20228731	7:130646051	FLJ43663	0.652097	0.521826	0.564329	0.602335	-0.0518502	0.0685775	-0.0535483	0.0515416	-0.116936	2.95617e-08
cg08244262	21:42797939	MX1	0.0317886	0.032959	0.0284674	0.0366395	-0.00717433	0.00313315	-0.0042606	0.0836716	-0.00992971	3.0062e-08
cg02039987	2:157291262	GPD2	0.511776	0.45711	0.527639	0.446732	0.027609	0.0798916	0.0154915	0.325193	0.0635419	3.27766e-08
cg15095344	22:51019923	CHKB-CPT1B	0.470816	0.57892	0.518963	0.55125	-0.0184275	0.00221175	-0.0126882	0.0476111	-0.0262034	3.40649e-08
cg24263283	15:59587546	MYO1E	0.852785	0.834805	0.822498	0.859988	-0.0182517	0.0382518	-0.0187961	0.020088	-0.0382671	3.43552e-08
cg11738389	6:56621425	DST	0.31609	0.327684	0.354711	0.295223	0.0264194	0.0489717	0.0293553	0.0276949	0.0559063	3.45363e-08
cg15721584	3:181326755	SOX2OT	0.373202	0.486872	0.464427	0.426764	0.0255564	0.137198	0.0229633	0.189282	0.0778013	3.46369e-08
cg15636519	2:191894418	STAT4	0.0775807	0.0966159	0.0759852	0.0987057	-0.00885212	0.14234	-0.00779549	0.226219	-0.0258082	3.47115e-08
cg19599611	15:35148637	AQR	0.493776	0.629593	0.604511	0.568246	0.0150976	0.307227	0.0118893	0.419002	0.0602779	3.50517e-08
cg08585593	22:50966077	TYMP	0.547196	0.643611	0.562949	0.619914	-0.0397835	0.00170264	-0.00217356	0.868614	-0.0549137	3.51969e-08
cg22028728	11:27369658	CCDC34	0.766463	0.792397	0.792083	0.780797	0.0279229	0.0196996	0.00687828	0.5514	0.0491939	3.52143e-08
cg02596819	16:9045869	USP7	0.53513	0.441998	0.499979	0.453684	0.0253563	0.00246297	0.00175395	0.825798	0.0338222	3.55452e-08
cg02187259	2:16804452	FAM49A	0.41936	0.606542	0.545778	0.540675	0.023158	0.0412538	0.00848459	0.459924	0.0477356	3.59294e-08
cg05520259	5:88104209	MEF2C	0.549755	0.554919	0.579332	0.526096	0.0399749	0.00539576	0.0164718	0.262366	0.0633667	3.59488e-08
cg11562571	12:47603842	PCED1B-AS1	0.824862	0.709858	0.774106	0.734486	0.0210087	0.00360528	0.0152013	0.0443655	0.0305192	3.6197e-08
cg17698922	3:112329157	CCDC80	0.276801	0.445803	0.415103	0.388922	0.0148094	0.175856	-0.00429227	0.695597	0.047301	3.7395e-08
cg15939920	17:35457385	ACACA	0.286487	0.491422	0.407233	0.403414	0.0251052	0.00479544	0.0286648	0.00165638	0.0368027	3.84103e-08
cg17061862	11:9590431	NA	0.739156	0.71295	0.730695	0.686659	0.0310181	0.0245211	0.0433201	0.00241145	0.0574546	3.87112e-08
cg08203231	5:52385556	ITGA2	0.688765	0.6491	0.6821	0.614896	0.0517257	0.00118023	0.0374204	0.0228474	0.0652397	3.9415e-08
cg03402112	22:20121432	ZDHHC8	0.751818	0.774239	0.780054	0.744062	0.0253228	0.00429296	0.00213012	0.808017	0.0356888	4.14632e-08
cg14349855	13:92419985	GPC5	0.349298	0.482405	0.443427	0.42683	0.0390991	0.00186836	-0.00158248	0.906941	0.0519401	4.15732e-08
cg25753291	5:108723938	PJA2	0.580507	0.698311	0.671711	0.649685	0.0314116	0.00481469	0.00165248	0.877876	0.045365	4.21884e-08
cg20951978	9:139796368	TRAF2	0.253435	0.201111	0.194543	0.220891	-0.0130578	0.140726	-0.000896631	0.917136	-0.0394399	4.22028e-08
cg14463638	13:73721126	NA	0.526855	0.699778	0.647901	0.63786	0.00433206	0.654696	0.0169764	0.074486	0.0400826	4.2675e-08
cg21865762	12:52060551	SCN8A	0.78061	0.795388	0.796641	0.774982	0.0154997	0.0345864	0.0152362	0.0318502	0.0300669	4.28056e-08
cg15250707	17:25948250	KSR1	0.879182	0.872016	0.861622	0.887778	-0.0137682	0.0217849	-0.0150453	0.0151322	-0.0287969	4.49886e-08
cg25283432	12:125282561	SCARB1	0.934269	0.931588	0.941584	0.92949	0.0149199	0.00217394	0.00116995	0.807322	0.0188074	4.66656e-08
cg06414580	8:27459685	CLU	0.31953	0.381241	0.36637	0.340523	0.0150859	0.0513552	0.0171011	0.0372282	0.032684	4.72726e-08
cg01907945	3:150726740	CLRN1-AS1	0.490453	0.562649	0.537007	0.505567	0.0296089	0.0235036	0.0398988	0.00200191	0.0537179	4.82959e-08
cg02264895	16:31385282	ITGAX	0.381894	0.404784	0.412038	0.385627	0.0187147	0.0108752	0.00856448	0.247064	0.0304622	4.91648e-08

## Sheet: Cell-type DMPs
Novel cell-type-interaction DMPs
Neutrophils
CpG	chr:location	gene	beta	P
cg22315192	11:2920765	SLC22A18	-0.2293	2.20809e-12
cg26076724	6:15090163		-0.181931	9.55686e-11
cg27436118	16:4729905	MGRN1	-0.183152	1.37005e-10
cg05815355	5:10762626	DAP	-0.146598	1.73748e-10
cg11324504	22:38474147	SLC16A8	-0.210524	2.00903e-10
cg25074794	10:45958885	MARCH8	-0.194958	2.02012e-10
cg02342791	15:31508943		-0.19617	2.96729e-10
cg03221483	17:75315081	2009-09-01	-0.164225	3.94427e-10
cg03408945	16:8738531	C16orf68	-0.184312	6.36028e-10
cg23582982	11:47416109		-0.174251	7.58432e-10
cg03836521	16:30721270	SNORA30	-0.139402	1.31936e-09
cg26226650	3:50276265	GNAI2	-0.149272	1.55942e-09
cg26903130	12:124864543	NCOR2	-0.137482	1.66052e-09
cg18023065	11:94278603	FUT4	-0.228915	1.79665e-09
cg15528736	19:50015780	FCGRT	-0.179553	1.89785e-09
cg27516975	2:43163647		-0.156918	2.55481e-09
cg24593372	1:54562121	C1orf83	-0.143468	2.59514e-09
cg27371320	14:69417926	ACTN1	-0.137155	3.12615e-09
cg00787695	8:134469341	ST3GAL1	-0.140104	3.24719e-09
cg12412309	19:50015755	FCGRT	-0.193389	3.6814e-09
cg17825194	12:124864681	NCOR2	-0.140216	5.82778e-09
cg25564556	18:43408983	SIGLEC15	-0.154963	6.0292e-09
cg15178529	2:28601340		-0.158596	6.30782e-09
cg09635667	17:2300514	MNT	-0.155341	7.38358e-09
cg26184987	5:173293671		-0.127557	8.95462e-09
cg10070185	14:94857151	SERPINA1	-0.129959	9.15528e-09
cg21854332	1:144989624	PDE4DIP	-0.1514	1.02065e-08
cg07598385	16:88566483	ZFPM1	-0.161996	1.02894e-08
cg05193613	9:129893696	RALGPS1	-0.128453	1.08187e-08
cg08684988	11:47968764		-0.134588	1.15749e-08
cg22045288	10:134258421	C10orf91	-0.145498	1.21114e-08
cg09667606	6:158507930	SYNJ2	-0.167314	1.21177e-08
cg03389538	3:128779498	GP9	-0.12449	1.23429e-08
cg09376835	8:131347294	ASAP1	-0.122057	1.40828e-08
cg20932949	2:47285464	TTC7A	-0.151049	1.64533e-08
cg12798245	12:48152046	RAPGEF3	-0.168434	1.70591e-08
cg05867620	5:158654655		-0.225174	1.75723e-08
cg07417146	6:33400528	SYNGAP1	-0.217008	1.76158e-08
cg18811350	10:6579890	PRKCQ	-0.137166	1.77487e-08
cg02012974	3:66492992	LRIG1	-0.142316	2.13919e-08
cg12129117	1:223940656	CAPN2	-0.132194	2.20602e-08
cg06650246	1:206897270	MAPKAPK2	-0.140817	2.58637e-08
cg13055084	16:85111956	KIAA0513	-0.144748	2.87885e-08
cg14263499	18:13641740	LDLRAD4	-0.186745	2.90823e-08
cg00499700	5:76116088	F2RL1	-0.156002	2.96168e-08
cg17707487	13:114261869	TFDP1	-0.129007	3.62995e-08
cg04212786	4:185741172	ACSL1	-0.164599	3.65065e-08
cg20455854	5:139040849	CXXC5	-0.18587	3.71483e-08
cg15621731	19:5074616	KDM4B	-0.131887	3.87809e-08
cg01563236	10:70657181		-0.219515	3.94311e-08
cg09210278	3:184037979	EIF4G1	-0.132805	4.00073e-08
cg03233225	2:7172021	RNF144A	-0.137634	4.3002e-08
cg27076223	4:40632858	RBM47	-0.145398	4.36519e-08
cg14135809	9:140502926	ARRDC1	-0.133144	4.42483e-08
cg10752406	19:827776	AZU1	-0.131464	4.78102e-08
cg01914652	15:90578387	ZNF710	-0.134925	4.92758e-08
cg07675031	11:47399893	SPI1	-0.181431	5.07555e-08
cg14619949	5:76116169	F2RL1	-0.142992	5.65696e-08
cg14171527	21:44473840	CBS	-0.153744	5.81503e-08
CD4T
CpG	chr:location	gene	beta	P
cg00787695	8:134469341	ST3GAL1	0.296419	1.74e-10
cg23582982	11:47416109		0.342662	7.92e-10
cg03408945	16:8738531	C16orf68	0.358552	1.03e-09
cg05815355	5:10762626	DAP	0.270389	2.49e-09
cg23518762	5:138860810	TMEM173	0.368894	5.6e-09
cg22315192	11:2920765	SLC22A18	0.378006	5.67e-09
cg03831756	22:20747630	ZNF74	0.320722	8.19e-09
cg27051683	2:242802069	PDCD1	-0.25209	1.18e-08
cg20455854	5:139040849	CXXC5	0.376908	1.38e-08
cg03409759	1:156478534		0.268185	1.41e-08
cg06690535	3:196352142		0.283708	1.44e-08
cg24593372	1:54562121	C1orf83	0.268703	1.57e-08
cg27436118	16:4729905	MGRN1	0.318273	1.75e-08
cg26226650	3:50276265	GNAI2	0.273315	2.15e-08
cg03836521	16:30721270	SNORA30	0.253008	2.51e-08
cg02342791	15:31508943		0.340563	3.27e-08
cg18023065	11:94278603	FUT4	0.415194	3.32e-08
cg25724895	20:58630390	C20orf197	0.252976	3.83e-08
cg14183540	11:3175007	OSBPL5	0.345968	4.11e-08
cg03948938	9:137263723	RXRA	0.248748	4.65e-08
cg07231045	8:142219444		0.286727	4.76e-08
cg02435083	16:8943436		0.251368	4.78e-08
cg22138408	16:85539811		0.279224	5.09e-08
cg14135809	9:140502926	ARRDC1	0.260625	5.3e-08
cg26669602	20:62243857	GMEB2	0.259792	5.42e-08
cg17707487	13:114261869	TFDP1	0.250766	5.44e-08
cg26903130	12:124864543	NCOR2	0.244831	5.6e-08
cg27586417	16:85577800		0.284478	5.72e-08
cg02861298	9:112889844	AKAP2	0.282156	5.9e-08
CD8T
CpG	chr:location	gene	beta	P
cg15761609	17:66598067	FAM20A	0.171326	1.21e-09
cg23687235	22:31729100	PATZ1	0.39084	2.47e-08
B cells
CpG	chr:location	gene	beta	P
cg13257044	4:1714050	SLBP	-0.548643	2.24e-08
cg16603916	1:21615863	ECE1	0.85604	3.63e-08

## Sheet: SSA-DMPs
SSA-DMP
					discovery		replication
cpg	chr:location	gene	mean SLE	mean CTRL	beta	P	beta	P
cg13452062	1:79088559	IFI44L	0.211212	0.864972	-0.633963	2.12468e-78	NA	NA
cg05696877	1:79088769	IFI44L	0.187441	0.699514	-0.504135	9.65785e-70	-0.385165	7.20843e-19
cg21549285	21:42799141	MX1	0.317165	0.785421	-0.462325	1.26764e-58	-0.451404	3.0183e-23
cg00959259	3:122281975	PARP9	0.257638	0.598682	-0.327975	4.36004e-53	-0.294505	1.13233e-19
cg07839457	16:57023022	NLRC5	0.191759	0.493385	-0.322413	1.59871e-51	-0.243246	4.79053e-16
cg22862003	21:42797588	MX1	0.341793	0.643599	-0.292721	2.92664e-51	-0.270876	3.15993e-21
cg07815522	3:122282157	PARP9	0.360296	0.728077	-0.35663	2.00431e-48	NA	NA
cg03607951	1:79085586	IFI44L	0.211754	0.541795	-0.286961	2.59325e-48	-0.277638	6.02896e-20
cg23570810	11:315102	IFITM1	0.372311	0.600815	-0.264723	2.62452e-45	-0.23252	1.32215e-18
cg22930808	3:122281881	PARP9	0.334459	0.724248	-0.361076	1.1235e-44	-0.351741	1.43241e-18
cg05552874	10:91153143	IFIT1	0.340013	0.674367	-0.279047	5.16222e-44	-0.285945	2.3645e-18
cg06981309	3:146260954	PLSCR1	0.215699	0.461301	-0.193099	2.60728e-43	-0.204542	4.86731e-18
cg05883128	4:169239131	DDX60	0.315375	0.49722	-0.201865	1.65396e-41	-0.199733	6.49894e-18
cg03038262	11:315262	IFITM1	0.366352	0.514427	-0.19704	8.85401e-41	-0.177073	3.07463e-17
cg08122652	3:122281939	PARP9	0.528492	0.817234	-0.292352	9.17833e-39	-0.30275	9.86785e-20
cg26312951	21:42797847	MX1	0.184665	0.374852	-0.199968	2.20187e-38	-0.218557	5.9686e-19
cg10959651	2:7018020	RSAD2	0.119976	0.262898	-0.140512	3.83659e-37	-0.120524	5.26417e-19
cg24678928	4:169240829	DDX60	0.561841	0.830351	-0.254295	5.96355e-36	NA	NA
cg06188083	10:91093005	IFIT3	0.350475	0.556551	-0.246944	4.49571e-34	-0.254441	1.43559e-20
cg06716655	1:154579727	ADAR	0.0880816	0.206571	-0.133365	5.85802e-33	NA	NA
cg27537252	15:45006400	B2M	0.297184	0.480716	-0.231047	2.77452e-32	NA	NA
cg25998594	14:24632095	IRF9	0.780581	0.870913	-0.109265	7.48701e-32	NA	NA
cg14595557	2:7006786	CMPK2	0.277573	0.426578	-0.114235	2.17504e-30	NA	NA
cg14943355	12:3980704	PARP11	0.359476	0.567095	-0.21138	2.39749e-30	NA	NA
cg26882438	3:122399120	PARP14	0.454375	0.595284	-0.1589	1.94465e-29	NA	NA
cg12439472	13:43565399	EPSTI1	0.251963	0.632317	-0.379493	2.18298e-29	NA	NA
cg10549986	2:7018153	RSAD2	0.0542587	0.163234	-0.104548	1.59987e-28	-0.0735369	6.35091e-12
cg01190666	20:62204908	PRIC285	0.420598	0.542709	-0.10214	2.11077e-28	-0.0937066	3.77743e-11
cg04880620	12:113415945	OAS2	0.463313	0.510245	-0.0792107	1.00041e-27	NA	NA
cg25984164	1:174844560	RABGAP1L	0.588373	0.775955	-0.179992	1.02735e-27	NA	NA
cg17986793	21:42797899	MX1	0.080305	0.177292	-0.0917153	1.3171e-27	NA	NA
cg01553433	19:17515486	BST2	0.0947133	0.193684	-0.085015	1.6495e-27	NA	NA
cg09948374	1:174844517	RABGAP1L	0.56872	0.762543	-0.178187	1.09038e-26	NA	NA
cg08818207	6:32820355	TAP1	0.357227	0.43098	-0.114129	1.67288e-26	-0.108621	6.14533e-10
cg03425812	15:45005363	B2M	0.371404	0.570071	-0.252867	2.10069e-26	NA	NA
cg06562969	13:43567153	EPSTI1	0.49056	0.62736	-0.17594	2.97555e-26	NA	NA
cg21995613	8:144106922		0.661235	0.743374	-0.128383	4.75091e-26	NA	NA
cg05475649	15:45007015	B2M	0.431617	0.531219	-0.154409	2.92894e-25	NA	NA
cg08926253	11:614761	IRF7	0.444494	0.602361	-0.141294	1.07821e-24	-0.150501	1.22485e-16
cg12331471	2:231282369	SP100	0.082261	0.155073	-0.0919627	1.47594e-24	NA	NA
cg04788999	1:949850	ISG15	0.666226	0.784188	-0.138998	1.85884e-24	-0.115762	1.19392e-08
cg19371652	12:113415883	OAS2	0.218258	0.289459	-0.0870577	2.35065e-24	-0.104814	4.22584e-15
cg01028142	2:7004578	CMPK2	0.684865	0.873981	-0.182643	2.86977e-24	-0.210036	1.14147e-17
cg16526047	1:949893	ISG15	0.458249	0.555841	-0.124719	3.29951e-24	-0.111011	4.07409e-08
cg22485558	21:42797918	MX1	0.103465	0.173694	-0.0643856	3.82728e-24	NA	NA
cg08099136	6:32811251	PSMB8	0.270424	0.356248	-0.106024	4.64195e-24	-0.101701	6.60699e-12
cg01971407	11:313624	IFITM1	0.426089	0.518994	-0.119655	4.8139e-24	-0.0974105	4.00204e-14
cg11702942	8:144102584	LY6E	0.67796	0.748697	-0.0930516	8.18918e-24	-0.0859736	3.94165e-12
cg20062691	1:949392	ISG15	0.617001	0.728906	-0.139682	1.49123e-23	-0.134322	1.5901e-10
cg10552523	11:313478	IFITM1	0.253462	0.347087	-0.115451	5.26454e-23	-0.0939314	4.13755e-10
cg04268125	1:154579384	ADAR	0.377982	0.55347	-0.199791	5.72027e-23	NA	NA
cg16411857	16:57023191	NLRC5	0.0887383	0.178514	-0.10173	6.30774e-23	-0.0794582	7.00283e-08
cg16987437	2:231282895	SP100	0.585598	0.68346	-0.1238	1.50892e-22	NA	NA
cg13155430	21:42795929	MX1	0.750907	0.896887	-0.147522	4.19068e-22	NA	NA
cg21433170	11:313408	IFITM1	0.419111	0.482296	-0.0899247	8.58242e-22	NA	NA
cg24298610	21:42796936	MX1	0.767994	0.859498	-0.0930193	1.35044e-21	NA	NA
cg23831685	1:174844547	RABGAP1L	0.620626	0.782868	-0.165231	1.92914e-21	NA	NA
cg08888522	2:163172908	IFIH1	0.711162	0.872348	-0.142324	2.84978e-21	NA	NA
cg14864167	8:66751182	PDE7A	0.445918	0.639029	-0.222018	5.47653e-21	-0.24561	1.23955e-12
cg23540139	11:614521	IRF7	0.586188	0.642201	-0.0853703	6.4347e-21	NA	NA
cg12828896	15:45005365	B2M	0.327975	0.503519	-0.216327	8.02077e-21	NA	NA
cg26505274	12:121474114	OASL	0.794202	0.685099	0.124605	1.80824e-20	NA	NA
cg23928123	10:91063132	IFIT2	0.458494	0.554073	-0.0811915	1.84797e-20	NA	NA
cg11187245	6:31323397	HLA-B	0.643198	0.71022	-0.11867	2.12501e-20	-0.0679888	1.49153e-05
cg09858955	2:58135951	VRK2	0.38607	0.52909	-0.157798	2.4368e-20	NA	NA
cg14870271	17:76976010	LGALS3BP	0.305997	0.374897	-0.0842047	2.7728e-20	-0.0778211	7.60454e-10
cg07362849	19:17516901	BISPR	0.0904937	0.161397	-0.0758306	4.36313e-20	NA	NA
cg01309328	6:32811253	PSMB8	0.299658	0.366839	-0.096237	4.98585e-20	-0.0901326	6.64682e-12
cg04927537	17:76976091	LGALS3BP	0.376632	0.502393	-0.135476	5.45335e-20	-0.109768	1.56985e-10
cg14293575	22:18635460	USP18	0.695988	0.85302	-0.165655	1.41493e-19	-0.192813	1.50898e-13
cg22764925	22:24979964	GGT1	0.640641	0.750236	-0.114208	2.76996e-19	-0.092347	7.18698e-08
cg18749404	17:76975944	LGALS3BP	0.809673	0.84134	-0.0673255	3.30185e-19	-0.0595797	2.68835e-11
cg02608002	19:17515778	BST2	0.0714557	0.14199	-0.0544519	3.34962e-19	NA	NA
cg13849515	17:54969261	MIR3614	0.646474	0.526452	0.0840739	4.5509e-19	NA	NA
cg14392283	8:144103587	LY6E	0.896861	0.939506	-0.0489273	4.58118e-19	-0.0478527	1.10764e-13
cg01082299	6:31431969	HCP5	0.510556	0.56143	-0.106394	7.64391e-19	-0.076374	5.83107e-09
cg12037516	11:614954	IRF7	0.870884	0.909132	-0.0451409	3.32143e-18	NA	NA
cg13304609	1:79085162	IFI44L	0.735337	0.858168	-0.118317	3.55439e-18	-0.179483	4.31831e-14
cg15331332	6:29692111	HLA-F	0.545064	0.59504	-0.100684	5.93931e-18	-0.047745	0.000273153
cg03753191	13:43566902	EPSTI1	0.0786495	0.118492	-0.0533583	1.57921e-17	-0.0598857	1.15045e-11
cg00272009	3:122398855	PARP14	0.582256	0.679694	-0.110282	1.91206e-17	NA	NA
cg18387107	12:3980774	PARP11	0.52089	0.614455	-0.0842549	2.70061e-17	NA	NA
cg01948202	3:122400474	PARP14	0.0955914	0.217408	-0.120045	2.80252e-17	-0.0851761	0.000396093
cg06033320	8:66750110	PDE7A	0.545647	0.666785	-0.163203	3.6286e-17	NA	NA
cg04582010	11:313120	IFITM1	0.466855	0.539839	-0.115064	5.61313e-17	-0.0954383	1.52364e-06
cg10734665	15:26107410	ATP10A	0.173804	0.242849	-0.0714595	7.59006e-17	-0.0723596	2.21232e-07
cg11016993	17:25959419	LGALS9	0.162588	0.278653	-0.0578853	8.28655e-17	NA	NA
cg23352030	20:62198469	PRIC285	0.778691	0.64799	0.107234	9.06194e-17	0.127452	2.0027e-12
cg09053843	4:89379007	HERC5	0.202734	0.304245	-0.0806525	9.39397e-17	NA	NA
cg03811829	1:949449	ISG15	0.745094	0.824419	-0.0937718	1.22174e-16	-0.0969392	9.42204e-08
cg27470213	17:76967695	LGALS3BP	0.176591	0.123361	0.0674108	1.27791e-16	0.0578837	5.265e-09
cg12110437	8:144098888	LY6E	0.335645	0.459115	-0.150969	2.54382e-16	-0.172593	6.12259e-09
cg14951497	2:191875807	STAT1	0.811228	0.84102	-0.0507765	2.8852e-16	-0.0399881	2.36294e-07
cg09153462	8:62602643	ASPH	0.740956	0.819002	-0.0674031	3.37823e-16	NA	NA
cg12877361	12:113356935	OAS1	0.861563	0.78222	0.0564363	3.98785e-16	NA	NA
cg18808777	6:31431503	HCP5	0.211395	0.289016	-0.115713	5.19566e-16	-0.0836311	1.54927e-05
cg21979287	15:45007854	B2M	0.349145	0.386522	-0.0761935	5.21989e-16	NA	NA
cg19789466	12:113344923	OAS1	0.0397376	0.064616	-0.0237491	5.56721e-16	-0.0190528	5.63918e-06
cg23923934	6:31322914	HLA-B	0.581034	0.633523	-0.111753	5.61008e-16	-0.0707625	7.26789e-05
cg24603130	18:60253492	ZCCHC2	0.515997	0.368056	0.116448	7.75056e-16	NA	NA
cg16427501	8:145060083	PARP10	0.207607	0.273529	-0.0468648	9.7419e-16	NA	NA
cg11211792	1:949634	ISG15	0.730026	0.789848	-0.0789455	1.10821e-15	-0.08168	2.25991e-07
cg17980508	1:79085713	IFI44L	0.137602	0.272773	-0.0626961	1.12108e-15	-0.0617619	1.74752e-08
cg17836612	17:76976357	LGALS3BP	0.655447	0.689528	-0.0749921	1.69806e-15	-0.0631714	8.95317e-08
cg12588917	6:29692082	HLA-F	0.317164	0.406595	-0.0998476	2.15492e-15	-0.0479114	0.00201425
cg16400320	8:144105210		0.836575	0.883318	-0.0500328	2.72682e-15	-0.0621778	1.5133e-11
cg13130398	1:174844397	RABGAP1L	0.756604	0.876154	-0.100953	2.94621e-15	-0.11758	6.3897e-12
cg23892836	6:29692085	HLA-F	0.506396	0.567151	-0.0824791	3.94882e-15	-0.041917	0.000801516
cg05994974	7:139761087	PARP12	0.275009	0.444863	-0.137205	5.33986e-15	-0.156857	1.51287e-12
cg05523603	22:50973101		0.593912	0.703718	-0.0875949	5.50002e-15	-0.136541	1.58673e-10
cg00480970	20:62200050	HELZ2	0.307321	0.242538	0.0611092	5.65465e-15	NA	NA
cg03386675	1:154579713	ADAR	0.119758	0.199914	-0.0714443	6.86298e-15	NA	NA
cg25178683	17:76976267	LGALS3BP	0.527187	0.605118	-0.104916	8.63072e-15	-0.0912188	4.12842e-10
cg09026253	11:313267	IFITM1	0.624274	0.655722	-0.0881231	9.32967e-15	-0.0815118	3.15784e-12
cg01079652	1:79118191	IFI44	0.703422	0.863012	-0.139141	9.99447e-15	-0.137797	1.78967e-09
cg06708931	8:144103857		0.827769	0.89665	-0.0670257	1.02239e-14	NA	NA
cg12461141	11:5710654	TRIM22	0.2776	0.359225	-0.0772086	1.08641e-14	-0.0756762	9.59827e-08
cg11694510	11:313354	IFITM1	0.628415	0.644923	-0.070258	1.09445e-14	-0.0581217	4.85857e-10
cg23891909	15:26107382	ATP10A	0.123246	0.179703	-0.0554277	1.51749e-14	NA	NA
cg02215171	4:89379156	HERC5	0.2939	0.387683	-0.0638165	1.59006e-14	-0.0640785	5.99397e-06
cg11029522	4:89377508	HERC5	0.291796	0.376272	-0.0728893	1.86219e-14	NA	NA
cg21686213	11:315118	IFITM1	0.62197	0.630425	-0.0656213	1.99757e-14	-0.0681622	7.53887e-11
cg07787977	1:962651	AGRN	0.68959	0.612199	0.0643341	2.0291e-14	0.0776213	6.61432e-11
cg00218406	6:31431407	HCP5	0.335648	0.422869	-0.127634	2.26226e-14	-0.123152	7.19722e-08
cg11202345	17:76976057	LGALS3BP	0.149587	0.208699	-0.0693658	2.74799e-14	-0.0527962	3.59999e-06
cg24351901	6:29692092	HLA-F	0.312231	0.359726	-0.0642904	3.29977e-14	-0.0383059	0.00054309
cg19965693	2:163175743	IFIH1	0.296757	0.388866	-0.084512	3.66987e-14	NA	NA
cg08387293	1:984383	AGRN	0.791472	0.73431	0.0572805	3.99315e-14	0.0495817	3.82409e-06
cg12906975	8:144105259		0.87504	0.915291	-0.0394359	4.48878e-14	-0.0460574	5.24388e-10
cg13755924	21:42791937	MX1	0.62	0.702246	-0.0813276	4.71112e-14	NA	NA
cg20566897	11:313527	IFITM1	0.423988	0.490261	-0.112007	4.72015e-14	-0.0874596	2.85207e-09
cg22016995	11:614787	IRF7	0.875087	0.958638	-0.0790835	5.54588e-14	-0.0739384	6.84419e-08
cg07839313	19:17514600	BST2	0.464632	0.535988	-0.0586941	5.73392e-14	-0.0909095	3.22621e-10
cg25843003	6:31431312	HCP5	0.110687	0.19508	-0.0995856	5.75684e-14	-0.0727578	1.58979e-05
cg14353998	12:121477219	OASL	0.0809527	0.13729	-0.0409392	6.21952e-14	NA	NA
cg15346781	2:7017571	RSAD2	0.21747	0.2998	-0.0739165	9.78882e-14	-0.076302	3.59181e-12
cg06120302	9:100880366	TRIM14	0.0522742	0.0873122	-0.02521	1.03955e-13	NA	NA
cg26531432	1:174846466	RABGAP1L	0.508889	0.569324	-0.09475	1.09297e-13	NA	NA
cg00676801	2:191876673	STAT1	0.746032	0.764154	-0.0548091	1.14075e-13	-0.0536009	3.86753e-08
cg00598235	4:17580680	LAP3	0.732359	0.776692	-0.0554566	1.42269e-13	-0.0511625	1.77765e-07
cg10710569	2:231283552	SP100	0.270454	0.407201	-0.0886068	1.6916e-13	NA	NA
cg16785077	21:42791867	MX1	0.778691	0.835832	-0.0571511	2.41203e-13	-0.054342	7.83471e-09
cg12013713	7:139760671	PARP12	0.643468	0.721734	-0.0789884	4.47929e-13	-0.0921861	1.21585e-11
cg23232773	6:31431902	HCP5	0.611948	0.638942	-0.0856002	4.55389e-13	-0.0568086	1.33687e-05
cg03315921	22:18243630	BID	0.704768	0.662221	0.0700651	7.86955e-13	NA	NA
cg11105610	17:76976352	LGALS3BP	0.855294	0.864577	-0.0388467	9.02221e-13	-0.0353893	1.41815e-05
cg09837467	1:183523933		0.415193	0.416155	0.0691238	1.49591e-12	NA	NA
cg03306641	11:5645703	TRIM6-TRIM34	0.683274	0.73133	-0.0690151	1.68511e-12	-0.0618711	3.83803e-05
cg17114584	11:613792	IRF7	0.493689	0.568295	-0.110828	1.69421e-12	-0.115433	6.61258e-10
cg20033981	13:41590153	ELF1	0.176118	0.118907	0.0594498	2.10551e-12	0.0348878	0.00196449
cg26651978	17:76965407		0.645028	0.606543	0.0474783	2.18548e-12	0.0459922	8.67224e-07
cg14750551	3:122401343	PARP14	0.866386	0.900446	-0.0394716	2.27747e-12	-0.0516266	6.70654e-09
cg06064964	20:62199181	PRIC285	0.0570045	0.0363091	0.023353	2.37239e-12	0.0299572	1.03782e-06
cg24103563	11:5645324	TRIM34	0.810495	0.854106	-0.0502549	2.70225e-12	NA	NA
cg11611544	1:201907088	LMOD1	0.821659	0.763616	0.0542258	2.83462e-12	NA	NA
cg23387863	15:77472416	SGK269	0.67819	0.725402	-0.0594883	3.05231e-12	-0.0599796	4.18412e-08
cg11622162	17:78237543	RNF213	0.126463	0.150606	-0.03076	3.35847e-12	-0.0360468	1.91911e-08
cg06650861	4:169238926	DDX60	0.81175	0.850804	-0.0465863	6.54419e-12	NA	NA
cg13100600	1:958351	AGRN	0.537925	0.44853	0.0797405	7.68017e-12	0.0809039	3.54078e-05
cg22713958	17:76976245	LGALS3BP	0.734229	0.767051	-0.0607466	8.122e-12	-0.0471291	2.02024e-07
cg27529346	6:31322926	HLA-B	0.727959	0.728239	-0.0634249	8.5882e-12	-0.0402972	0.00089084
cg18770635	22:50984368		0.579537	0.647536	-0.0713017	1.19505e-11	-0.0621773	7.54099e-05
cg14126601	2:37384708	EIF2AK2	0.311009	0.431654	-0.0917921	1.27424e-11	-0.0821308	6.78056e-07
cg25800166	12:113375896	OAS3	0.383757	0.49125	-0.0713117	1.84861e-11	-0.0565503	8.74918e-06
cg00855901	1:79085765	IFI44L	0.104175	0.189076	-0.04755	1.97484e-11	-0.0313306	0.000563003
cg21019156	12:71930408	LGR5	0.610501	0.524379	0.0571912	2.30006e-11	NA	NA
cg24002003	15:101668143		0.271939	0.300223	-0.0446427	2.69052e-11	-0.0392223	1.96894e-06
cg21049840	13:99956183	GPR183	0.579271	0.489522	0.0647232	2.84017e-11	NA	NA
cg25884651	4:169396337	DDX60L	0.746058	0.800073	-0.0485625	3.20034e-11	NA	NA
cg11251971	5:139587026	CYSTM1	0.519845	0.608459	-0.0702699	3.30075e-11	NA	NA
cg11047325	17:76354934	SOCS3	0.501111	0.584995	-0.112735	3.66483e-11	NA	NA
cg15831217	14:79542386	NRXN3	0.634264	0.581341	0.061799	3.78304e-11	NA	NA
cg03362418	22:50965563	TYMP	0.12654	0.193065	-0.0419422	3.93288e-11	NA	NA
cg07878065	18:2641871		0.0596344	0.087969	-0.0359527	4.29913e-11	NA	NA
cg18859612	2:127422064	GYPC	0.295792	0.221175	0.0509847	4.83979e-11	NA	NA
cg18761133	2:191878353	STAT1	0.0459625	0.0597683	-0.0171988	5.15248e-11	NA	NA
cg16514981	15:26098753	ATP10A	0.472111	0.523851	-0.0462782	5.18103e-11	NA	NA
cg03732020	11:47282968	NR1H3	0.573901	0.559122	0.0446272	5.83762e-11	0.0396446	1.97921e-05
cg10771443	2:7018855	RSAD2	0.0941334	0.212402	-0.0643392	5.90968e-11	NA	NA
cg08440485	9:5892542	MLANA	0.510963	0.467077	0.0659352	6.98704e-11	NA	NA
cg05186879	3:50650322	MAPKAPK3	0.542619	0.568633	-0.0506639	8.63119e-11	NA	NA
cg11132334	4:48136298	TXK	0.402554	0.338428	0.0432094	8.94871e-11	NA	NA
cg04415310	12:124743637	ZNF664-FAM101A	0.751917	0.701617	0.0747175	9.01762e-11	NA	NA
cg09548275	11:47282999	NR1H3	0.759746	0.727284	0.0704475	9.92411e-11	0.0580635	2.64761e-06
cg11829870	22:50988451	KLHDC7B	0.697378	0.739661	-0.0461455	1.0668e-10	-0.0465911	5.35225e-07
cg12379452	17:54987827	TRIM25	0.815053	0.853559	-0.0392548	1.06935e-10	-0.0417999	2.76772e-07
cg01264131	8:66749125	PDE7A	0.376322	0.419813	-0.065942	1.1445e-10	NA	NA
cg03848588	9:32525008	DDX58	0.873241	0.898543	-0.0254738	1.14634e-10	-0.0324538	2.48599e-06
cg14495063	3:48557236	PFKFB4	0.591973	0.53704	0.0478323	1.14792e-10	NA	NA
cg14880222	1:79143979		0.705021	0.754324	-0.0504366	1.20206e-10	NA	NA
cg26557908	3:66712182		0.645336	0.600539	0.0535001	1.35534e-10	NA	NA
cg20408505	6:29911494	HLA-A	0.440432	0.478619	-0.0683685	1.38628e-10	-0.064979	9.88807e-07
cg24511258	3:195634428	TNK2	0.280069	0.300898	-0.0402483	1.39058e-10	NA	NA
cg02138684	11:72864108		0.107115	0.13142	-0.0375753	1.56941e-10	NA	NA
cg03546163	6:35654363	FKBP5	0.455484	0.588453	-0.112351	1.70424e-10	-0.137672	5.67053e-08
cg01059398	3:172235808	TNFSF10	0.460671	0.49665	-0.0714929	1.83045e-10	-0.0490521	3.13443e-05
cg00647820	17:40259828	DHX58	0.229404	0.149655	0.0861135	2.46123e-10	0.0739413	2.71816e-06
cg22987546	4:38080474	TBC1D1	0.372255	0.373459	0.0470055	2.54993e-10	NA	NA
cg03584763	5:132672047	FSTL4	0.361592	0.307142	0.0597304	2.76682e-10	NA	NA
cg00358010	1:221338314		0.285347	0.3495	-0.038681	2.81193e-10	NA	NA
cg25863829	11:129947279	APLP2	0.77005	0.746966	0.0555934	3.26002e-10	NA	NA
cg13343932	17:76355061	SOCS3	0.494197	0.562428	-0.0831545	3.27004e-10	NA	NA
cg14333162	2:7016969	RSAD2	0.52657	0.605542	-0.091961	3.38238e-10	NA	NA
cg10277044	20:48391841		0.427198	0.554357	-0.0502579	3.39878e-10	NA	NA
cg06168856	12:113346982	OAS1	0.617864	0.64458	-0.0618158	3.83967e-10	NA	NA
cg27106909	16:30106897	YPEL3	0.278939	0.244463	0.0453145	4.07345e-10	0.0186132	0.0114272
cg08084228	16:50700118		0.686552	0.765403	-0.0542054	4.38631e-10	NA	NA
cg26724018	11:5716255	TRIM22	0.303702	0.340329	-0.0755659	4.41715e-10	-0.0605378	1.29899e-05
cg17608381	6:29911550	HLA-A	0.419717	0.542547	-0.153227	4.75294e-10	-0.168171	2.06822e-07
cg01886988	11:312560	IFITM1	0.307338	0.34729	-0.0533184	5.16269e-10	-0.0509859	2.79428e-07
cg00791181	3:114569943	ZBTB20	0.532677	0.533018	0.0602296	6.05947e-10	NA	NA
cg15378061	7:93638064		0.246248	0.181045	0.0710839	6.08958e-10	NA	NA
cg19420069	16:65635834		0.589718	0.526555	0.102867	6.11666e-10	NA	NA
cg15174565	15:101728234	CHSY1	0.440598	0.433399	0.041113	6.47534e-10	NA	NA
cg22226398	1:235295459	RBM34	0.728591	0.691421	0.0470414	6.59952e-10	0.0291072	0.000523118
cg15839328	2:7018885	RSAD2	0.0928952	0.188955	-0.0510737	6.70947e-10	NA	NA
cg09225336	16:65635750		0.647334	0.581288	0.0890695	7.28929e-10	NA	NA
cg23533285	6:31322348	HLA-B	0.410833	0.431923	-0.0528858	7.38387e-10	-0.0408999	0.00166575
cg04663080	18:45846815		0.394582	0.353348	0.0527809	7.57619e-10	NA	NA
cg04987734	14:103415873	CDC42BPB	0.44509	0.373741	0.0578622	7.76746e-10	0.0460237	0.000189246
cg24898914	6:32810706	PSMB8	0.819698	0.809402	-0.0378304	7.86986e-10	-0.0427914	0.000168642
cg25114611	6:35696870	FKBP5	0.27397	0.32396	-0.0389728	8.14411e-10	-0.0345239	0.000118123
cg23002431	1:160278741	COPA	0.557693	0.561054	0.0430119	8.15523e-10	NA	NA
cg13172359	10:91175366	IFIT5	0.200614	0.294492	-0.102383	8.27173e-10	-0.0928776	2.64461e-05
cg25242306	13:74667131	KLF12	0.250038	0.199015	0.0469788	8.71075e-10	NA	NA
cg20612593	9:139796293	TRAF2	0.605889	0.595406	-0.0445728	9.13679e-10	NA	NA
cg12187985	18:23654410	SS18	0.709377	0.684082	0.0607429	9.41369e-10	NA	NA
cg03318414	18:33159713		0.83017	0.8139	0.0350297	1.02433e-09	NA	NA
cg02423716	12:3980162	PARP11	0.610686	0.643861	-0.0710103	1.04745e-09	NA	NA
cg05543864	22:24979755	GGT1	0.639875	0.679635	-0.0429074	1.0937e-09	-0.0200472	0.0345155
cg23328938	22:40447393	TNRC6B	0.377617	0.358863	0.034856	1.13531e-09	NA	NA
cg05439368	15:45028098	TRIM69	0.515029	0.562484	-0.0569037	1.15412e-09	-0.0502755	1.46283e-05
cg10213935	3:172238177	TNFSF10	0.196032	0.270084	-0.0699185	1.23919e-09	NA	NA
cg06909315	9:139796221	TRAF2	0.765832	0.769371	-0.0483525	1.25268e-09	NA	NA
cg12945470	1:94161277	BCAR3	0.660271	0.629635	0.05648	1.27844e-09	NA	NA
cg25563198	6:35696726	FKBP5	0.241487	0.287012	-0.0368857	1.32622e-09	NA	NA
cg17980786	3:32933637	TRIM71	0.543144	0.491451	0.0398757	1.58235e-09	0.0355532	0.000169004
cg17475445	22:31344026	MORC2	0.683189	0.616522	0.0368091	1.59353e-09	NA	NA
cg08779886	11:118392700	LOC101929089	0.685965	0.673527	0.0586121	1.66009e-09	NA	NA
cg11946459	6:29911558	HLA-A	0.418099	0.550671	-0.159066	1.98972e-09	-0.169251	4.20691e-05
cg05981711	13:53495627		0.115513	0.0981501	0.0252843	2.12395e-09	NA	NA
cg12836643	22:39129370	GTPBP1	0.31401	0.269972	0.0328188	2.22766e-09	0.0247485	0.000508483
cg26827202	2:196439116		0.445695	0.451482	0.0403804	2.48008e-09	NA	NA
cg21212234	16:65706984		0.285423	0.234925	0.0594718	2.6648e-09	NA	NA
cg20959703	19:17959783	JAK3	0.497594	0.556695	-0.0515857	2.7942e-09	NA	NA
cg16744803	6:109236057	ARMC2	0.505378	0.458076	0.0663944	2.79516e-09	NA	NA
cg13953458	11:73681281	DNAJB13	0.598074	0.516182	0.0391679	2.82436e-09	0.02248	0.00841045
cg16363586	19:17516329	BST2	0.0728191	0.124756	-0.0359564	2.85791e-09	-0.0330246	2.26618e-05
cg03149958	6:36326677		0.800244	0.831112	-0.0510837	2.96597e-09	NA	NA
cg13693517	20:13616618	TASP1	0.274119	0.216299	0.0429552	2.9805e-09	0.0300522	0.00519659
cg07268124	8:66790884		0.516184	0.545075	-0.0546043	3.15452e-09	NA	NA
cg22517995	19:37096588	ZNF382	0.164838	0.139466	0.0360172	3.1679e-09	NA	NA
cg03227037	20:62212228		0.367017	0.31353	0.0512489	3.25569e-09	0.0768067	2.81262e-11
cg09304470	18:76916901	ATP9B	0.264144	0.348443	-0.0739268	3.39592e-09	NA	NA
cg07824155	19:48016822	NAPA	0.614408	0.629373	-0.0390974	3.48038e-09	NA	NA
cg12094903	6:32808689	PSMB8	0.55821	0.541941	-0.0521938	3.51176e-09	NA	NA
cg27032101	11:312841	IFITM1	0.753012	0.762251	-0.0398252	3.5808e-09	NA	NA
cg05257202	13:99934873	UBAC2	0.354694	0.281421	0.0478467	3.66712e-09	0.053024	3.8719e-06
cg04253214	1:78942099		0.475152	0.634606	-0.10026	3.7332e-09	NA	NA
cg27486585	6:30459595	HLA-E	0.703175	0.685201	-0.0494305	3.81432e-09	-0.0412517	5.79756e-05
cg10740245	17:76965471		0.510088	0.479001	0.0502817	3.86513e-09	NA	NA
cg07107453	1:79114976	IFI44	0.300874	0.378334	-0.087907	4.08152e-09	-0.0581111	0.00231717
cg22254413	20:19194649	SLC24A3	0.835304	0.794116	0.0463239	4.11076e-09	NA	NA
cg20726456	12:113415459	OAS1	0.859676	0.868106	-0.0267066	4.38228e-09	NA	NA
cg13007871	6:30458519	HLA-E	0.233285	0.256398	-0.0442292	4.70749e-09	-0.0231731	0.00238659
cg09243552	4:148639367		0.588775	0.543345	0.0601256	4.83004e-09	NA	NA
cg10161996	15:101667972		0.142091	0.168086	-0.0342396	4.99076e-09	NA	NA
cg17052170	8:144099482	LY6E	0.523714	0.644868	-0.0986095	5.06933e-09	-0.121835	7.59451e-07
cg08203231	5:52385556	ITGA2	0.703027	0.612509	0.0733851	5.09827e-09	NA	NA
cg05892222	4:89299769	HERC6	0.298329	0.376419	-0.0406557	5.16352e-09	NA	NA
cg14234394	1:212787866	ATF3	0.691652	0.614965	0.0620324	5.3898e-09	NA	NA
cg03699074	16:88849875	FAM38A	0.129659	0.161704	-0.0389607	5.5394e-09	-0.0332659	0.0017406
cg21550372	14:100908908	WDR25	0.788442	0.808181	-0.0377887	5.55204e-09	NA	NA
cg11594821	6:30458601	HLA-E	0.315414	0.333955	-0.0514955	5.73146e-09	-0.0435835	0.000189066
cg06712932	12:94672432	PLXNC1	0.692937	0.668684	0.0579023	5.75538e-09	NA	NA
cg24331727	11:16213327	SOX6	0.392879	0.326756	0.0459708	5.77498e-09	NA	NA
cg03702171	11:128333168	ETS1	0.660148	0.562328	0.0373624	6.44371e-09	NA	NA
cg22940798	6:32805554	TAP2	0.476993	0.534951	-0.0743042	6.84437e-09	-0.0286742	0.0042547
cg00458211	1:79111320	IFI44L	0.775021	0.820945	-0.0416691	6.96703e-09	-0.0348167	0.00192161
cg16805291	7:36022575		0.507371	0.502664	0.0471234	6.98085e-09	0.036603	0.00180507
cg04986899	16:17553784	XYLT1	0.850963	0.823144	0.0289791	7.20239e-09	NA	NA
cg26709300	16:30106682	YPEL3	0.649514	0.573412	0.0545194	7.30672e-09	0.0374093	0.00180635
cg15251675	6:41593339		0.365394	0.427971	-0.0641428	7.36303e-09	NA	NA
cg00290355	3:150996599	MED12L	0.724976	0.712591	0.0404144	7.53848e-09	0.0507547	0.000927074
cg04316051	12:57872145	ARHGAP9	0.409217	0.359343	0.0283513	7.60004e-09	NA	NA
cg02596819	16:9045869	USP7	0.526945	0.453587	0.0379188	7.70484e-09	NA	NA
cg02402539	19:15399648		0.452752	0.405312	0.0341079	7.73809e-09	NA	NA
cg22260958	12:113375880	OAS3	0.635494	0.700038	-0.0656251	7.74676e-09	-0.0303399	0.0105326
cg02247863	22:50983415		0.675022	0.710357	-0.0426774	8.0656e-09	-0.0463045	6.91016e-06
cg11587584	6:29692372	HLA-F	0.725678	0.707525	-0.0435015	8.66081e-09	NA	NA
cg18265326	16:65635738		0.653721	0.592829	0.0791571	8.67926e-09	NA	NA
cg26955383	10:105218660	CALHM1	0.254491	0.219294	0.0400191	8.92593e-09	0.0234827	0.00315239
cg00257455	1:65530538		0.0898685	0.0742764	0.019273	9.13055e-09	NA	NA
cg05309505	11:612837	IRF7	0.959021	0.96736	-0.00795671	9.4288e-09	-0.00548203	1.42157e-05
cg06115314	7:139742085	PARP12	0.585112	0.541537	0.0528386	9.60851e-09	NA	NA
cg06343740	22:26878410	HPS4	0.589803	0.525403	0.0535686	9.93295e-09	NA	NA
cg06085204	17:6659164	XAF1	0.085325	0.125833	-0.0388416	1.01141e-08	-0.0423009	1.85043e-06
cg09071007	9:26954308	IFT74	0.276307	0.357048	-0.0741936	1.04955e-08	NA	NA
cg03026982	11:19953699	NAV2	0.778162	0.816981	-0.0538672	1.05561e-08	NA	NA
cg07451531	11:67040865	ADRBK1	0.45501	0.434798	0.0372426	1.06743e-08	NA	NA
cg06473288	6:32820102	TAP1	0.828505	0.811609	-0.032267	1.09415e-08	-0.0236913	0.00262468
cg27662789	12:43666281		0.330133	0.242757	0.0818285	1.12811e-08	0.0670465	0.00161171
cg17418742	11:15602030		0.743878	0.736819	0.041644	1.13087e-08	NA	NA
cg12378285	2:136808729		0.593225	0.586896	0.0512879	1.14221e-08	NA	NA
cg00533183	6:32810742	PSMB8	0.676109	0.676538	-0.0512691	1.1473e-08	-0.0590044	1.26494e-07
cg15551881	9:123688715	TRAF1	0.30134	0.22618	0.0556751	1.21034e-08	0.0441562	0.000374411
cg20682754	4:177254388		0.451558	0.386214	0.0643623	1.26202e-08	NA	NA
cg20348000	10:88615964	BMPR1A	0.386871	0.366612	0.0622713	1.29335e-08	0.0616713	0.000151975
cg07732037	12:123707827	MPHOSPH9	0.447445	0.321506	0.0818208	1.30246e-08	0.0544983	0.00135017
cg02869235	12:124726864		0.543873	0.506539	0.064511	1.32182e-08	0.0348317	0.00338952
cg14374463	15:81590933	IL16	0.360187	0.298522	0.0432481	1.3388e-08	NA	NA
cg13785019	11:9365716		0.572753	0.538397	0.0624317	1.38921e-08	NA	NA
cg18181703	17:76354621	SOCS3	0.419777	0.461757	-0.056038	1.41979e-08	-0.0337949	0.00387535
cg27612129	16:57017595	CETP	0.511849	0.471881	0.0423246	1.45601e-08	0.0471273	2.78668e-08
cg07253769	12:113447342	OAS2	0.783439	0.727314	0.0509097	1.47725e-08	0.0564361	9.11249e-06
cg22107533	15:45028083	TRIM69	0.426476	0.467854	-0.0492527	1.6061e-08	-0.0475161	8.62211e-05
cg14002778	6:136603618	BCLAF1	0.51074	0.43776	0.0561782	1.61892e-08	NA	NA
cg16896579	12:57496251	STAT6	0.423581	0.405446	0.0307342	1.65439e-08	NA	NA
cg08293824	3:172313318		0.428558	0.456657	-0.0764923	1.66211e-08	NA	NA
cg09606526	10:11284602	CELF2	0.234717	0.181692	0.0385954	1.70966e-08	NA	NA
cg13045500	17:30455761		0.505931	0.583674	-0.0565504	1.74345e-08	NA	NA
cg14000144	14:22923393		0.59259	0.531523	0.0579794	1.80916e-08	NA	NA
cg23097004	12:75901112	KRR1	0.605649	0.602962	0.0488532	1.81415e-08	NA	NA
cg02773549	6:14656116		0.818014	0.762622	0.0355659	1.86803e-08	NA	NA
cg02003183	14:103415882	CDC42BPB	0.257525	0.191377	0.0559433	1.89765e-08	0.0609922	6.90191e-06
cg12614898	3:105581164	CBLB	0.342572	0.314804	0.0490209	2.04407e-08	NA	NA
cg01280180	3:138047362	TXNDC6	0.724991	0.699317	0.041677	2.05685e-08	0.039738	0.00134241
cg24304309	1:154577895	ADAR	0.66149	0.691755	-0.050642	2.08313e-08	-0.0527542	1.15802e-05
cg09251764	17:6659070	XAF1	0.184051	0.231609	-0.039103	2.1043e-08	-0.0486859	5.6763e-08
cg13272096	13:43294689		0.46221	0.59314	-0.0843385	2.12243e-08	NA	NA
cg21684411	6:31431573	HCP5	0.0509445	0.0735868	-0.0313069	2.17915e-08	-0.0311036	2.34938e-05
cg16996086	5:137364280	FAM13B	0.37393	0.414593	0.0423577	2.19981e-08	NA	NA
cg09399176	11:15135329	INSC	0.497576	0.456091	0.0430142	2.21069e-08	NA	NA
cg01262564	9:134520798	RAPGEF1	0.519872	0.462493	0.0340109	2.21213e-08	NA	NA
cg09888648	8:143456215	TSNARE1	0.544902	0.523892	0.0492579	2.29448e-08	NA	NA
cg27045295	6:146225828	SHPRH	0.436817	0.395794	0.0684121	2.40102e-08	NA	NA
cg18399898	10:91091681	IFIT3	0.889446	0.897615	-0.0128081	2.43702e-08	NA	NA
cg09006487	3:72424982	RYBP	0.213148	0.194393	0.0495904	2.49961e-08	NA	NA
cg03361738	9:107685725	ABCA1	0.478031	0.596854	-0.063177	2.52083e-08	NA	NA
cg03981685	1:87615654	LOC339524	0.712954	0.690444	0.0435982	2.55979e-08	NA	NA
cg10334035	20:47429392	PREX1	0.850595	0.819264	0.0304258	2.57922e-08	NA	NA
cg06402858	9:91692642	SHC3	0.527538	0.456841	0.0589657	2.60385e-08	NA	NA
cg23548201	3:195623792	TNK2	0.437169	0.560028	-0.0441933	2.67716e-08	-0.0358016	0.000372572
cg24705841	15:26095257	MIR4715	0.579119	0.611533	-0.0650228	3.00436e-08	NA	NA
cg08609163	10:104478138	SFXN2	0.579506	0.581037	0.0558639	3.11742e-08	NA	NA
cg07624918	3:136533970		0.611528	0.612918	0.0469616	3.12071e-08	0.0314086	0.0353239
cg20240407	2:198253063		0.549437	0.558525	0.034397	3.13214e-08	NA	NA
cg22673476	2:233983207	INPP5D	0.341458	0.307702	0.0328136	3.2787e-08	NA	NA
cg18686270	3:146258875	PLSCR1	0.820553	0.854213	-0.0392286	3.36542e-08	-0.0468178	0.000323631
cg03763873	13:43565901	EPSTI1	0.0607766	0.136661	-0.0532536	3.48287e-08	-0.0385061	0.00157565
cg22432956	2:43364319		0.3135	0.315177	-0.0567496	3.50041e-08	NA	NA
cg25637655	6:29911542	HLA-A	0.188202	0.294031	-0.137141	3.5644e-08	-0.16263	8.02806e-06
cg16644494	22:50971601	ODF3B	0.634933	0.709575	-0.0634239	3.60302e-08	-0.0536805	1.41125e-05
cg02042026	11:113936782	ZBTB16	0.723495	0.646415	0.0471446	3.65448e-08	NA	NA
cg08549335	7:30387954	ZNRF2	0.305418	0.319152	-0.0688254	3.67259e-08	-0.0466626	0.00678561
cg24709587	6:159526055		0.529635	0.561559	-0.0457549	3.71552e-08	NA	NA
cg01372572	15:25941836	ATP10A	0.72829	0.680628	0.0346787	3.76184e-08	0.0343868	9.89955e-05
cg11317199	9:100850391	TRIM14	0.612176	0.517256	0.0774643	3.81134e-08	0.113675	3.34495e-08
cg05822888	17:46656892	HOXB4	0.341868	0.413933	-0.0450483	3.83003e-08	NA	NA
cg25317210	6:37455869	CCDC167	0.561638	0.526541	0.0579736	3.97619e-08	NA	NA
cg01964337	12:105104782	CHST11	0.697907	0.690829	0.0511119	4.03488e-08	0.0320135	0.00909838
cg27049094	2:75067716	HK2	0.563965	0.463927	0.0701341	4.03778e-08	0.0665529	1.44063e-05
cg19413066	17:76965347		0.46634	0.425952	0.0462421	4.09444e-08	0.0332991	0.00024782
cg20291162	17:40259547	DHX58	0.584329	0.506916	0.111587	4.1475e-08	0.122458	2.56144e-06
cg26081786	14:34650335		0.318777	0.311554	0.0335704	4.21164e-08	NA	NA
cg17372806	11:63448356	RTN3	0.529482	0.482485	0.0386507	4.22868e-08	0.0252104	0.0388575
cg14428587	7:139756917	PARP12	0.853015	0.874758	-0.0226407	4.28322e-08	NA	NA
cg03857571	2:231084305	SP110	0.0434078	0.0564304	-0.0123486	4.4473e-08	NA	NA
cg20535312	1:174843523	RABGAP1L	0.370339	0.469186	-0.0614206	4.48402e-08	NA	NA
cg07596065	22:50984393		0.535272	0.565238	-0.0347935	4.54146e-08	-0.0352134	0.000123795
cg22475676	10:91179508	IFIT5	0.387284	0.437841	-0.0737933	4.6007e-08	NA	NA
cg02835406	1:901287	PLEKHN1	0.717447	0.681093	0.0510032	4.63162e-08	NA	NA
cg09940677	14:103415458	CDC42BPB	0.429509	0.391607	0.030388	5.14685e-08	0.0227597	0.000344006
cg26243277	12:57160673	HSD17B6	0.819425	0.792591	0.0298297	5.25948e-08	NA	NA
cg07195105	12:51686117	BIN2	0.431764	0.473578	0.0424815	5.38081e-08	NA	NA
cg02314339	10:91020653		0.634038	0.714648	-0.050748	5.59467e-08	-0.0376085	0.00123452
cg12141483	4:103609154	MANBA	0.762547	0.725584	0.0332878	5.70312e-08	NA	NA
cg01355282	17:40264320	DHX58	0.0704374	0.134168	-0.0503613	5.79106e-08	NA	NA
cg16795804	2:37384523	EIF2AK2	0.145814	0.205838	-0.0442627	5.86454e-08	-0.0454383	2.17959e-05
cg17146917	17:4674194	TM4SF5	0.65659	0.651479	0.063909	5.94463e-08	NA	NA
cg05009902	17:30456468		0.616637	0.657969	-0.0437266	6.06306e-08	NA	NA
cg07573085	4:1832536	LETM1	0.501749	0.426899	0.0578222	6.16386e-08	NA	NA
cg22233512	17:55543388	MSI2	0.421875	0.432337	0.0603876	6.19812e-08	0.0497356	0.000155034
cg11567978	11:71697292	RNF121	0.60611	0.573845	0.0457666	6.54504e-08	NA	NA
cg09662329	1:16062445	SLC25A34	0.573317	0.552643	0.0331929	6.64233e-08	NA	NA
cg00347584	11:47283025	NR1H3	0.839789	0.81035	0.0373503	6.66444e-08	0.0369128	8.89719e-06
cg27540367	19:41848134	TGFB1	0.124748	0.121863	0.0247592	6.73512e-08	0.0159136	0.00320236
cg25164589	10:63540024		0.328847	0.308727	0.0594366	6.79446e-08	0.0614998	0.000201961			:
	:

## Sheet: CHR-DMPs
Chromatin-DMP
					discovery		replication
cpg	chr:location	gene	mean SLE	mean CTRL	beta	P	beta	P
cg13452062	1:79088559	IFI44L	0.332789	0.865221	-0.467711	1.06977e-39	NA	NA
cg05696877	1:79088769	IFI44L	0.280292	0.697161	-0.375454	5.28761e-39	-0.291567	2.68907e-07
cg21549285	21:42799141	MX1	0.403711	0.787827	-0.340861	7.78139e-34	-0.35664	2.74842e-09
cg00959259	3:122281975	PARP9	0.327584	0.597476	-0.240405	1.90185e-31	-0.188282	6.97844e-06
cg07839457	16:57023022	NLRC5	0.27108	0.494481	-0.21634	4.74129e-30	-0.195606	4.18942e-08
cg07815522	3:122282157	PARP9	0.438095	0.728408	-0.260212	9.38163e-29	NA	NA
cg03607951	1:79085586	IFI44L	0.281423	0.541648	-0.200794	1.61897e-27	-0.224365	1.62126e-07
cg22862003	21:42797588	MX1	0.415581	0.644631	-0.196876	7.02068e-26	-0.195457	1.49432e-06
cg22930808	3:122281881	PARP9	0.415118	0.723781	-0.252171	9.60972e-25	-0.248636	6.50057e-06
cg23570810	11:315102	IFITM1	0.430681	0.602325	-0.174691	7.26255e-24	-0.185498	2.54635e-07
cg12439472	13:43565399	EPSTI1	0.324224	0.633522	-0.284934	1.49716e-23	NA	NA
cg06981309	3:146260954	PLSCR1	0.26629	0.458742	-0.128599	4.48642e-23	-0.141056	4.1081e-06
cg05883128	4:169239131	DDX60	0.358205	0.497949	-0.140951	5.80569e-23	-0.142716	2.88609e-06
cg05552874	10:91153143	IFIT1	0.410148	0.672268	-0.19221	7.67831e-23	-0.210881	7.35342e-07
cg10959651	2:7018020	RSAD2	0.150861	0.261147	-0.0964976	2.02281e-22	-0.0891996	1.02625e-06
cg08122652	3:122281939	PARP9	0.586788	0.815931	-0.200774	6.75159e-22	-0.215039	1.81986e-06
cg16411857	16:57023191	NLRC5	0.102584	0.179587	-0.0783719	8.24185e-22	-0.0709805	0.000127457
cg06716655	1:154579727	ADAR	0.111919	0.207225	-0.0916143	4.00751e-21	NA	NA
cg24678928	4:169240829	DDX60	0.621323	0.830349	-0.181673	7.70814e-21	NA	NA
cg17986793	21:42797899	MX1	0.102389	0.177076	-0.0665059	8.72456e-21	NA	NA
cg26312951	21:42797847	MX1	0.230935	0.377556	-0.133936	1.26803e-20	-0.15621	5.86012e-06
cg01190666	20:62204908	PRIC285	0.439845	0.541136	-0.0749525	3.10236e-20	-0.0696505	0.000437173
cg10549986	2:7018153	RSAD2	0.0741972	0.162488	-0.0752244	1.34765e-19	-0.0640467	2.7637e-05
cg01553433	19:17515486	BST2	0.116793	0.193271	-0.0603439	1.60359e-19	NA	NA
cg03038262	11:315262	IFITM1	0.407667	0.51589	-0.127162	2.07256e-19	-0.139587	1.68408e-06
cg25984164	1:174844560	RABGAP1L	0.634278	0.776064	-0.140222	4.29133e-19	NA	NA
cg12331471	2:231282369	SP100	0.0957312	0.153932	-0.065622	1.19137e-18	NA	NA
cg25998594	14:24632095	IRF9	0.795685	0.871495	-0.0744793	3.07866e-18	NA	NA
cg27537252	15:45006400	B2M	0.35309	0.482361	-0.151016	5.05387e-18	NA	NA
cg14943355	12:3980704	PARP11	0.408213	0.569965	-0.149746	5.10035e-18	NA	NA
cg22485558	21:42797918	MX1	0.118234	0.173117	-0.046805	5.451e-18	NA	NA
cg06188083	10:91093005	IFIT3	0.395893	0.556269	-0.157225	1.02533e-17	-0.150202	7.18449e-05
cg14595557	2:7006786	CMPK2	0.309551	0.426163	-0.0798003	3.14469e-17	NA	NA
cg01948202	3:122400474	PARP14	0.113688	0.218056	-0.0966286	3.43066e-17	-0.098035	0.00425664
cg26505274	12:121474114	OASL	0.770471	0.680793	0.0983539	5.71079e-17	NA	NA
cg09948374	1:174844517	RABGAP1L	0.608237	0.75977	-0.123468	9.42603e-17	NA	NA
cg21995613	8:144106922		0.679545	0.745083	-0.0876669	3.20551e-16	NA	NA
cg13849515	17:54969261	MIR3614	0.622673	0.527039	0.0623904	6.84072e-16	NA	NA
cg19789466	12:113344923	OAS1	0.0449469	0.0651807	-0.0192745	1.00439e-15	-0.0173799	0.00209132
cg03425812	15:45005363	B2M	0.431843	0.570883	-0.165137	1.57383e-15	NA	NA
cg04880620	12:113415945	OAS2	0.479568	0.511328	-0.0525252	1.61093e-15	NA	NA
cg20062691	1:949392	ISG15	0.649988	0.72837	-0.0933944	4.02461e-15	-0.120775	1.34203e-05
cg11702942	8:144102584	LY6E	0.693079	0.749861	-0.0634175	6.04308e-15	-0.0576059	0.00126336
cg07362849	19:17516901	BISPR	0.104954	0.161533	-0.0516451	6.64136e-15	NA	NA
cg00480970	20:62200050	HELZ2	0.300837	0.243	0.0525351	8.67743e-15	NA	NA
cg16987437	2:231282895	SP100	0.600785	0.683677	-0.0903205	9.72523e-15	NA	NA
cg06562969	13:43567153	EPSTI1	0.523331	0.628969	-0.11178	1.18921e-14	NA	NA
cg23831685	1:174844547	RABGAP1L	0.664638	0.782456	-0.120259	1.26263e-14	NA	NA
cg26882438	3:122399120	PARP14	0.499297	0.596861	-0.0948832	1.76351e-14	NA	NA
cg12110437	8:144098888	LY6E	0.359364	0.464291	-0.118034	2.51997e-14	-0.108527	0.00237956
cg01028142	2:7004578	CMPK2	0.717773	0.873761	-0.125287	2.81395e-14	-0.138241	4.88539e-05
cg07787977	1:962651	AGRN	0.68054	0.612567	0.0554887	3.38447e-14	0.0594247	0.000273521
cg08926253	11:614761	IRF7	0.480169	0.600885	-0.0949452	3.88185e-14	-0.111727	1.1119e-05
cg11016993	17:25959419	LGALS9	0.182505	0.275514	-0.0474146	5.17065e-14	NA	NA
cg03386675	1:154579713	ADAR	0.126298	0.199612	-0.0545517	5.83761e-14	NA	NA
cg04788999	1:949850	ISG15	0.699974	0.782901	-0.0870198	9.46654e-14	-0.112604	7.75074e-05
cg24603130	18:60253492	ZCCHC2	0.4925	0.367959	0.092121	1.24646e-13	NA	NA
cg02608002	19:17515778	BST2	0.087925	0.142395	-0.0364505	1.40148e-13	NA	NA
cg10552523	11:313478	IFITM1	0.277929	0.348246	-0.0741918	1.6979e-13	-0.0802822	0.000107465
cg10734665	15:26107410	ATP10A	0.188673	0.243593	-0.0557531	2.14678e-13	-0.0732699	9.46966e-05
cg04268125	1:154579384	ADAR	0.418363	0.553022	-0.131064	2.28556e-13	NA	NA
cg08099136	6:32811251	PSMB8	0.300088	0.357286	-0.064549	3.48782e-13	-0.0916892	6.44542e-06
cg21049840	13:99956183	GPR183	0.564029	0.489039	0.0583188	3.61954e-13	NA	NA
cg12877361	12:113356935	OAS1	0.846061	0.781701	0.0441294	4.51469e-13	NA	NA
cg14864167	8:66751182	PDE7A	0.479056	0.638752	-0.155682	4.88436e-13	-0.164885	0.000641499
cg12828896	15:45005365	B2M	0.382588	0.503593	-0.142378	5.02055e-13	NA	NA
cg03227037	20:62212228		0.364465	0.312459	0.048133	6.19725e-13	0.0565686	0.000252159
cg23540139	11:614521	IRF7	0.603678	0.642878	-0.05449	7.4508e-13	NA	NA
cg19371652	12:113415883	OAS2	0.239668	0.291032	-0.0568664	7.50601e-13	-0.0631074	0.000431195
cg21433170	11:313408	IFITM1	0.436634	0.482544	-0.0559619	7.5136e-13	NA	NA
cg11611544	1:201907088	LMOD1	0.811562	0.763428	0.0446095	7.64014e-13	NA	NA
cg08888522	2:163172908	IFIH1	0.742737	0.872865	-0.102938	9.28113e-13	NA	NA
cg17980508	1:79085713	IFI44L	0.161414	0.269585	-0.0490573	1.09509e-12	-0.0377983	0.0119553
cg03811829	1:949449	ISG15	0.763013	0.82566	-0.0686197	1.71268e-12	-0.0849248	0.00065385
cg13130398	1:174844397	RABGAP1L	0.777822	0.874765	-0.0839238	1.72355e-12	-0.0711896	0.00113586
cg14293575	22:18635460	USP18	0.731182	0.85325	-0.115027	2.237e-12	-0.14302	0.000124892
cg23352030	20:62198469	PRIC285	0.754709	0.649395	0.0799958	2.7329e-12	0.0757561	0.00317194
cg16526047	1:949893	ISG15	0.492033	0.554855	-0.0740169	2.79911e-12	-0.106135	0.000103707
cg01971407	11:313624	IFITM1	0.453979	0.519508	-0.0713292	3.30832e-12	-0.0755091	1.73149e-05
cg03763873	13:43565901	EPSTI1	0.0721276	0.137391	-0.0513379	3.75485e-12	NA	NA
cg05475649	15:45007015	B2M	0.46432	0.532565	-0.0953986	4.44116e-12	NA	NA
cg14353998	12:121477219	OASL	0.0948188	0.136919	-0.0296133	4.65011e-12	NA	NA
cg03546163	6:35654363	FKBP5	0.44998	0.588181	-0.11194	4.87784e-12	-0.135649	9.16616e-05
cg25242306	13:74667131	KLF12	0.248043	0.199217	0.0412281	5.59886e-12	NA	NA
cg23928123	10:91063132	IFIT2	0.479236	0.552338	-0.0525758	6.86987e-12	NA	NA
cg07839313	19:17514600	BST2	0.475952	0.534992	-0.0453749	7.06335e-12	-0.0627111	0.00428925
cg08818207	6:32820355	TAP1	0.385263	0.432663	-0.0684283	9.81419e-12	-0.075615	0.00117874
cg09153462	8:62602643	ASPH	0.756905	0.819327	-0.0422205	1.66927e-11	NA	NA
cg09837467	1:183523933		0.414104	0.411147	0.0507008	1.67291e-11	NA	NA
cg15331332	6:29692111	HLA-F	0.567782	0.594685	-0.0681326	1.89036e-11	-0.0705309	1.87238e-05
cg08387293	1:984383	AGRN	0.7785	0.735897	0.0383267	1.92837e-11	0.0494383	0.000300319
cg23891909	15:26107382	ATP10A	0.135323	0.179794	-0.0417821	2.13399e-11	NA	NA
cg18387107	12:3980774	PARP11	0.539099	0.615714	-0.0618959	2.25113e-11	NA	NA
cg14951497	2:191875807	STAT1	0.809868	0.842298	-0.0421355	2.28452e-11	-0.0247602	0.0178784
cg25843003	6:31431312	HCP5	0.131253	0.194643	-0.0728961	2.5712e-11	-0.0521996	0.0114518
cg13100600	1:958351	AGRN	0.5278	0.449884	0.0658156	2.57624e-11	0.0558708	0.0384044
cg13304609	1:79085162	IFI44L	0.753871	0.859056	-0.0882544	2.61578e-11	-0.112306	0.000676854
cg13155430	21:42795929	MX1	0.781178	0.897995	-0.0974128	3.08662e-11	NA	NA
cg05994974	7:139761087	PARP12	0.30681	0.445976	-0.096084	3.50766e-11	-0.120177	6.1842e-06
cg01309328	6:32811253	PSMB8	0.318318	0.367023	-0.0582373	3.90911e-11	-0.0647409	0.000394616
cg06120302	9:100880366	TRIM14	0.0589866	0.0862881	-0.0169593	4.60033e-11	NA	NA
cg27612129	16:57017595	CETP	0.508785	0.470188	0.0384367	5.81057e-11	0.0367607	0.00206111
cg12588917	6:29692082	HLA-F	0.346624	0.40595	-0.0688029	5.89718e-11	-0.069768	0.00106807
cg06650861	4:169238926	DDX60	0.816201	0.851156	-0.0422032	6.35735e-11	NA	NA
cg24298610	21:42796936	MX1	0.790784	0.859567	-0.057118	1.07865e-10	NA	NA
cg09858955	2:58135951	VRK2	0.425098	0.526761	-0.0880571	1.246e-10	NA	NA
cg12037516	11:614954	IRF7	0.873909	0.908475	-0.030359	1.25081e-10	NA	NA
cg15346781	2:7017571	RSAD2	0.23259	0.299792	-0.0520807	1.45251e-10	-0.0566294	0.000176883
cg03362418	22:50965563	TYMP	0.140489	0.193246	-0.0331374	1.50203e-10	NA	NA
cg05523603	22:50973101		0.611764	0.703345	-0.0621863	1.52912e-10	-0.0908042	0.00101915
cg04582010	11:313120	IFITM1	0.484488	0.542175	-0.0735233	1.70802e-10	-0.0990309	0.000229883
cg07253769	12:113447342	OAS2	0.772604	0.725753	0.0445454	1.87081e-10	0.0344537	0.0371696
cg00598235	4:17580680	LAP3	0.741383	0.777952	-0.0377274	1.90661e-10	-0.0457372	0.000574419
cg27470213	17:76967695	LGALS3BP	0.164153	0.12368	0.0462005	1.91407e-10	NA	NA
cg06064964	20:62199181	PRIC285	0.0566334	0.0364238	0.0206491	2.09632e-10	0.0189958	0.0257683
cg09053843	4:89379007	HERC5	0.22852	0.301631	-0.0505522	2.46801e-10	NA	NA
cg00676801	2:191876673	STAT1	0.742496	0.765211	-0.0440352	2.47861e-10	-0.0395105	0.00213964
cg00647820	17:40259828	DHX58	0.210319	0.148499	0.074054	2.58373e-10	NA	NA
cg24103563	11:5645324	TRIM34	0.81356	0.853831	-0.0438455	2.87248e-10	NA	NA
cg00218406	6:31431407	HCP5	0.355179	0.424061	-0.0866856	2.88435e-10	-0.0838084	0.00968738
cg13755924	21:42791937	MX1	0.634634	0.703938	-0.0582479	3.1686e-10	NA	NA
cg25884651	4:169396337	DDX60L	0.748659	0.800216	-0.0417105	4.0865e-10	NA	NA
cg14880222	1:79143979		0.71272	0.753837	-0.0382602	4.12851e-10	NA	NA
cg06033320	8:66750110	PDE7A	0.56447	0.668884	-0.111796	4.13729e-10	NA	NA
cg14234394	1:212787866	ATF3	0.676211	0.611337	0.0510179	4.51166e-10	NA	NA
cg10771443	2:7018855	RSAD2	0.116353	0.210121	-0.0493193	5.28594e-10	NA	NA
cg14495063	3:48557236	PFKFB4	0.58468	0.536738	0.0365499	5.3144e-10	NA	NA
cg17052170	8:144099482	LY6E	0.548639	0.650089	-0.0871328	5.94186e-10	-0.0988504	0.00321824
cg01372572	15:25941836	ATP10A	0.719247	0.67959	0.0315053	6.34722e-10	0.0302398	0.0113397
cg24351901	6:29692092	HLA-F	0.329919	0.358716	-0.0425841	6.66669e-10	-0.0576173	3.54006e-05
cg27032101	11:312841	IFITM1	0.754191	0.763536	-0.0343826	7.41243e-10	NA	NA
cg09026253	11:313267	IFITM1	0.627815	0.65808	-0.0563253	7.52884e-10	-0.0685195	1.75811e-05
cg13782919	9:93588842	SYK	0.738697	0.705638	0.0410036	8.39701e-10	0.0324557	0.0241954
cg11187245	6:31323397	HLA-B	0.673591	0.712151	-0.068311	8.67798e-10	-0.0652182	0.00229157
cg01082299	6:31431969	HCP5	0.527969	0.562303	-0.0649456	9.24359e-10	-0.0567579	0.00211625
cg21825792	12:5015078		0.448834	0.409299	0.0473106	9.73897e-10	NA	NA
cg02215171	4:89379156	HERC5	0.31326	0.385409	-0.0440912	1.02051e-09	-0.0612341	0.00197127
cg22764925	22:24979964	GGT1	0.670072	0.749123	-0.0691009	1.22753e-09	-0.0650469	0.00440811
cg24798947	6:138876745	NHSL1	0.579104	0.557492	0.042495	1.2367e-09	NA	NA
cg18808777	6:31431503	HCP5	0.233005	0.289596	-0.0706964	1.29772e-09	NA	NA
cg03063413	15:25965140	ATP10A	0.380018	0.378539	0.0364414	1.30951e-09	NA	NA
cg00508575	12:90050967	ATP2B1	0.666937	0.654248	0.0350511	1.40233e-09	NA	NA
cg15839328	2:7018885	RSAD2	0.111555	0.187999	-0.0416211	1.74553e-09	NA	NA
cg03753191	13:43566902	EPSTI1	0.0913095	0.119211	-0.0339701	1.75206e-09	-0.0536668	7.22175e-06
cg01079652	1:79118191	IFI44	0.738046	0.86349	-0.104534	2.06283e-09	-0.100304	0.00346421
cg16156751	12:57496476	STAT6	0.669238	0.606489	0.0307325	2.09049e-09	NA	NA
cg13272096	13:43294689		0.476876	0.591547	-0.0714119	2.30209e-09	NA	NA
cg04927537	17:76976091	LGALS3BP	0.414463	0.501965	-0.0777573	2.38403e-09	-0.0465067	0.0386185
cg22987546	4:38080474	TBC1D1	0.373756	0.370345	0.0351584	2.41449e-09	NA	NA
cg23892836	6:29692085	HLA-F	0.531631	0.566783	-0.0526688	2.67935e-09	-0.0536601	0.000704942
cg12394215	2:191531751	NAB1	0.494161	0.492071	0.0390142	2.72275e-09	NA	NA
cg14392283	8:144103587	LY6E	0.900066	0.939799	-0.0391067	3.07077e-09	-0.0346293	0.000255273
cg12461141	11:5710654	TRIM22	0.301184	0.360469	-0.0502226	3.15993e-09	-0.0479792	0.0348033
cg11211792	1:949634	ISG15	0.743247	0.789711	-0.049972	3.28194e-09	-0.0756929	0.00056388
cg03584763	5:132672047	FSTL4	0.350214	0.306196	0.0419566	3.40827e-09	NA	NA
cg20566897	11:313527	IFITM1	0.435176	0.491958	-0.0676297	3.52053e-09	-0.0702837	0.000248856
cg11920110	1:33926658		0.439181	0.406858	0.044759	3.7867e-09	NA	NA
cg23232773	6:31431902	HCP5	0.617217	0.639697	-0.0613514	3.79913e-09	-0.0588649	0.000979948
cg21979287	15:45007854	B2M	0.363745	0.38847	-0.050008	4.02987e-09	NA	NA
cg19965693	2:163175743	IFIH1	0.323434	0.389118	-0.055455	4.15076e-09	NA	NA
cg09618291	2:149411300	EPC2	0.464653	0.418409	0.0423812	4.31748e-09	NA	NA
cg23411470	11:4414204	TRIM21	0.839638	0.86099	-0.0218913	4.47394e-09	NA	NA
cg23923934	6:31322914	HLA-B	0.60554	0.636579	-0.0717105	4.93565e-09	NA	NA
cg11029522	4:89377508	HERC5	0.31547	0.374148	-0.0501051	5.30826e-09	NA	NA
cg06115314	7:139742085	PARP12	0.580997	0.539363	0.0431796	5.78115e-09	NA	NA
cg26651978	17:76965407		0.634393	0.606592	0.0322215	6.52931e-09	0.0332413	0.0113047
cg07732037	12:123707827	MPHOSPH9	0.422663	0.32119	0.0664579	6.57449e-09	0.0618644	0.00985273
cg03883939	3:49754876	AMIGO3	0.649231	0.627273	0.0361861	7.22634e-09	NA	NA
cg17598574	1:112171207	RAP1A	0.628655	0.60653	0.0262652	7.31681e-09	NA	NA
cg15551881	9:123688715	TRAF1	0.280285	0.224487	0.0459266	7.76228e-09	0.0385746	0.0183754
cg00272009	3:122398855	PARP14	0.611102	0.679248	-0.0655791	7.81024e-09	NA	NA
cg06708931	8:144103857		0.841906	0.897198	-0.04665	8.17242e-09	NA	NA
cg10710569	2:231283552	SP100	0.302963	0.404785	-0.0567029	9.55588e-09	NA	NA
cg18749404	17:76975944	LGALS3BP	0.822846	0.841289	-0.0361911	9.56647e-09	-0.0320761	0.0129372
cg17836612	17:76976357	LGALS3BP	0.667227	0.689264	-0.046092	9.99241e-09	NA	NA
cg11694510	11:313354	IFITM1	0.63587	0.646569	-0.0413381	1.06156e-08	-0.0471926	0.000160501
cg21224509	3:185438794	IGF2BP2-AS1	0.587195	0.530998	0.0484684	1.10023e-08	NA	NA
cg12906975	8:144105259		0.876623	0.915303	-0.0322361	1.13095e-08	-0.0307016	0.00325145
cg16400320	8:144105210		0.844984	0.884076	-0.0330221	1.17195e-08	-0.0434761	0.00054511
cg12757378	7:6334715		0.169334	0.165519	0.0279818	1.27445e-08	NA	NA
cg25114611	6:35696870	FKBP5	0.281497	0.324571	-0.0298585	1.33616e-08	-0.0344704	0.00455532
cg16744803	6:109236057	ARMC2	0.493009	0.456799	0.0508345	1.49052e-08	NA	NA
cg17475445	22:31344026	MORC2	0.666739	0.617508	0.0281101	1.70395e-08	NA	NA
cg03110996	2:191883483		0.744668	0.77027	-0.0436495	1.8552e-08	-0.0513052	0.000632574
cg16427501	8:145060083	PARP10	0.22651	0.272774	-0.0296252	1.95761e-08	NA	NA
cg09286671	6:144981136	UTRN	0.656197	0.655712	0.0326518	2.0609e-08	NA	NA
cg16070035	5:96077898	CAST	0.503735	0.48482	0.0642298	2.12276e-08	NA	NA
cg14870271	17:76976010	LGALS3BP	0.331926	0.375354	-0.045566	2.20216e-08	-0.0336211	0.0376143
cg10922280	16:68034227	DPEP2	0.459399	0.417061	0.0315562	2.32906e-08	NA	NA
cg01900480	5:139068516		0.505394	0.491764	0.0275344	2.58674e-08	NA	NA
cg08188436	5:171462455		0.283203	0.266574	0.024899	2.82869e-08	NA	NA
cg09606526	10:11284602	CELF2	0.230036	0.181258	0.0310839	2.85941e-08	NA	NA
cg11738389	6:56621425	DST	0.33203	0.293235	0.0445613	2.94032e-08	NA	NA
cg00458211	1:79111320	IFI44L	0.782467	0.821243	-0.0324091	2.94249e-08	NA	NA
cg06096336	2:231989800	PSMD1	0.58473	0.53696	0.0505204	3.15252e-08	NA	NA
cg20383780	14:50990849	MAP4K5	0.800937	0.756746	0.0273971	3.20029e-08	NA	NA
cg10969412	12:121411269	C12orf27	0.450853	0.433596	0.0269072	3.44259e-08	NA	NA
cg14333162	2:7016969	RSAD2	0.54854	0.607762	-0.0648086	3.46196e-08	NA	NA
cg08779606	1:172666960		0.208957	0.170739	0.0354096	3.46801e-08	NA	NA
cg04253214	1:78942099		0.493922	0.635329	-0.0779307	3.55882e-08	NA	NA
cg27295113	10:11286850	CELF2	0.768711	0.712978	0.0270199	3.75791e-08	NA	NA
cg22260958	12:113375880	OAS3	0.64414	0.699025	-0.0568461	3.96079e-08	NA	NA
cg01967861	13:97914115	MBNL2	0.516181	0.460488	0.0209561	4.2476e-08	NA	NA
cg01329005	19:17516712	BST2	0.0457998	0.0640354	-0.0160875	4.41205e-08	-0.0234659	0.000602283
cg03315921	22:18243630	BID	0.688975	0.660186	0.0436682	4.44772e-08	NA	NA
cg17114584	11:613792	IRF7	0.516018	0.571233	-0.0696119	4.47626e-08	-0.0846686	0.000289649
cg18387515	12:46049237		0.17944	0.168438	0.032425	4.56783e-08	NA	NA
cg04831656	3:42054195		0.339393	0.317295	0.0400958	4.70457e-08	0.0450859	0.0120448
cg27529346	6:31322926	HLA-B	0.734106	0.732252	-0.0433349	4.72361e-08	NA	NA
cg26955383	10:105218660	CALHM1	0.248953	0.219075	0.030829	4.76148e-08	0.0264146	0.0317683
cg02965712	1:77746028		0.537077	0.517221	0.0289981	4.80634e-08	NA	NA
cg03999165	7:87762257	ADAM22	0.491894	0.488089	0.0238677	4.8923e-08	NA	NA
cg22673476	2:233983207	INPP5D	0.338638	0.307452	0.0262523	4.93521e-08	NA	NA
cg15946524	2:47714346		0.348627	0.310081	0.0366186	5.05955e-08	NA	NA
cg10958877	2:198193440		0.621482	0.575331	0.0364972	5.06714e-08	NA	NA
cg20726456	12:113415459	OAS2	0.857229	0.868917	-0.0216242	5.26168e-08	NA	NA
cg01059398	3:172235808	TNFSF10	0.464739	0.496976	-0.0479376	5.67329e-08	-0.0446837	0.0070825
cg00504445	5:66712085		0.545375	0.527861	0.0404688	5.79564e-08	NA	NA
cg23560569	3:39254991		0.701014	0.683955	0.0416342	5.86668e-08	NA	NA
cg05381960	1:153946822	JTB	0.346082	0.337737	0.0357618	5.91285e-08	NA	NA
cg11047325	17:76354934	SOCS3	0.519699	0.585113	-0.0744088	6.1039e-08	NA	NA
cg18859612	2:127422064	GYPC	0.27237	0.221956	0.0331301	6.55868e-08	NA	NA
cg06829760	2:16845412	FAM49A	0.481544	0.444799	0.0265671	6.67633e-08	NA	NA

## Sheet: DNA-DMPs
DNA-DMP
					discovery		replication
cpg	chr:location	gene	mean SLE	mean CTRL	beta	P	beta	P
cg00257455	1:65530538		0.0914475	0.0743364	0.0174639	5.77107e-09	NA	NA
cg00272009	3:122398855	PARP14	0.598996	0.678571	-0.0894245	3.23709e-12	NA	NA
cg00358010	1:221338314		0.286547	0.348741	-0.0329305	1.91522e-08	NA	NA
cg00458211	1:79111320	IFI44L	0.775318	0.821206	-0.0432455	8.45691e-11	-0.040339	0.0026594
cg00480970	20:62200050	HELZ2	0.307077	0.242519	0.0589844	2.68677e-14	NA	NA
cg00533183	6:32810742	PSMB8	0.66614	0.675542	-0.0460455	5.8043e-08	-0.0502462	2.12359e-05
cg00598235	4:17580680	LAP3	0.733632	0.776148	-0.0460061	1.61386e-11	-0.0429081	1.87571e-05
cg00676801	2:191876673	STAT1	0.735077	0.763926	-0.0506863	1.32261e-10	-0.0680901	7.82556e-10
cg00855901	1:79085765	IFI44L	0.116653	0.189219	-0.0403969	1.05139e-08	-0.0286026	0.00324743
cg00959259	3:122281975	PARP9	0.316823	0.597239	-0.260006	1.76848e-32	-0.302841	2.24951e-19
cg01028142	2:7004578	CMPK2	0.690877	0.874039	-0.166244	2.09826e-21	-0.195688	4.58916e-13
cg01059398	3:172235808	TNFSF10	0.446048	0.495402	-0.0671184	1.89661e-11	-0.0582999	1.75987e-06
cg01079652	1:79118191	IFI44	0.715864	0.862859	-0.137677	1.56618e-13	-0.152912	4.5582e-09
cg01082299	6:31431969	HCP5	0.519272	0.559986	-0.074463	3.31074e-10	-0.0732611	1.21137e-06
cg01108653	15:101668270		0.322334	0.37895	-0.0245791	2.91925e-08	NA	NA
cg01190666	20:62204908	PRIC285	0.431434	0.542457	-0.0908122	4.24154e-24	-0.101336	1.15636e-10
cg01264131	8:66749125	PDE7A	0.362596	0.419909	-0.0652786	1.8555e-11	NA	NA
cg01309328	6:32811253	PSMB8	0.310928	0.365325	-0.0697842	1.0426e-12	-0.0811163	3.20483e-08
cg01553433	19:17515486	BST2	0.111659	0.192924	-0.0716818	9.02775e-23	NA	NA
cg01721555	3:122401300	PARP14	0.846976	0.866023	-0.0255188	4.95377e-08	-0.0382506	1.04377e-05
cg01886988	11:312560	IFITM1	0.315119	0.347269	-0.0522282	5.44259e-11	-0.0511408	4.09432e-06
cg01948202	3:122400474	PARP14	0.114139	0.216375	-0.0992972	5.21441e-14	-0.100387	0.000196763
cg01971407	11:313624	IFITM1	0.44276	0.517684	-0.0941981	2.17248e-16	-0.0837625	2.87143e-08
cg02215171	4:89379156	HERC5	0.306675	0.386638	-0.0558301	1.20187e-12	-0.0834758	3.8886e-07
cg02247863	22:50983415		0.671478	0.710117	-0.0407012	3.17756e-09	-0.0433991	0.000164193
cg02608002	19:17515778	BST2	0.0848136	0.141409	-0.043057	4.27491e-15	NA	NA
cg03038262	11:315262	IFITM1	0.39373	0.513757	-0.157474	1.74803e-26	-0.160274	1.60533e-12
cg03110996	2:191883483		0.739152	0.769199	-0.0502466	7.91581e-09	-0.0649498	7.05236e-07
cg03227037	20:62212228		0.373746	0.313414	0.0526121	6.61737e-12	0.0611613	8.8488e-07
cg03306641	11:5645703	TRIM6-TRIM34	0.691952	0.731393	-0.0584083	1.04074e-08	-0.055207	0.00170853
cg03315921	22:18243630	BID	0.692829	0.66195	0.0552994	9.32957e-10	NA	NA
cg03362418	22:50965563	TYMP	0.136063	0.192693	-0.0460422	3.12918e-14	NA	NA
cg03386675	1:154579713	ADAR	0.119411	0.199507	-0.0603007	4.16005e-13	NA	NA
cg03425812	15:45005363	B2M	0.423896	0.567153	-0.160603	2.04017e-13	NA	NA
cg03546163	6:35654363	FKBP5	0.417628	0.5891	-0.14401	3.97102e-15	-0.146671	2.15216e-08
cg03607951	1:79085586	IFI44L	0.270015	0.54141	-0.219001	4.22991e-29	-0.265883	3.94581e-15
cg03753191	13:43566902	EPSTI1	0.0878266	0.118565	-0.0409584	1.47612e-11	-0.0580617	2.19603e-09
cg03811829	1:949449	ISG15	0.753867	0.824673	-0.0756932	3.50211e-13	-0.112645	1.73948e-08
cg03848588	9:32525008	DDX58	0.869439	0.898565	-0.0283621	9.64377e-09	-0.0296214	3.2763e-05
cg04181189	11:129817418	PRDM10	0.738941	0.718865	0.0284638	1.28132e-08	0.0158889	0.0219786
cg04253214	1:78942099		0.475328	0.633843	-0.0980435	4.61562e-10	NA	NA
cg04268125	1:154579384	ADAR	0.396324	0.554202	-0.168556	2.20519e-18	NA	NA
cg04315688	1:147193969		0.271139	0.330287	-0.0236119	3.08495e-08	NA	NA
cg04582010	11:313120	IFITM1	0.475922	0.539677	-0.0893212	3.86216e-12	-0.0913464	4.01516e-05
cg04788999	1:949850	ISG15	0.69238	0.784128	-0.0995991	1.48699e-14	-0.129168	3.3717e-09
cg04831656	3:42054195		0.348113	0.319699	0.047019	1.71226e-09	0.0291094	0.0332508
cg04880620	12:113415945	OAS2	0.469373	0.510544	-0.0705263	1.77962e-22	NA	NA
cg04927537	17:76976091	LGALS3BP	0.405518	0.501033	-0.0951075	1.33639e-10	-0.0782091	3.37716e-05
cg05257202	13:99934873	UBAC2	0.350424	0.281229	0.0418596	1.18533e-08	0.0517269	4.52217e-05
cg05432003	11:312518	IFITM1	0.653417	0.670495	-0.0514247	4.5061e-08	-0.0610306	2.67476e-05
cg05475649	15:45007015	B2M	0.453414	0.530246	-0.104303	9.47654e-13	NA	NA
cg05523603	22:50973101		0.598435	0.703166	-0.0773668	5.96892e-13	-0.128538	6.87183e-08
cg05543179	1:160230752	DCAF8	0.274845	0.257089	0.0450923	6.87328e-11	NA	NA
cg05552874	10:91153143	IFIT1	0.393282	0.674503	-0.223419	1.16155e-28	-0.286021	1.92341e-16
cg05696877	1:79088769	IFI44L	0.269459	0.697203	-0.398567	4.12978e-41	-0.36323	3.40119e-15
cg05773425	1:16644480	FBXO42	0.648023	0.62394	0.053805	4.1615e-08	NA	NA
cg05883128	4:169239131	DDX60	0.337872	0.49661	-0.170023	1.80061e-30	-0.197688	6.14695e-16
cg05994974	7:139761087	PARP12	0.305562	0.444375	-0.108485	8.09361e-11	-0.153484	2.25588e-10
cg06033320	8:66750110	PDE7A	0.534942	0.66739	-0.142133	1.09485e-13	NA	NA
cg06064964	20:62199181	PRIC285	0.0599718	0.0363185	0.025401	3.61839e-13	0.0258714	2.97731e-05
cg06085204	17:6659164	XAF1	0.0905705	0.125831	-0.0340428	1.13345e-08	-0.0429674	6.63781e-06
cg06115314	7:139742085	PARP12	0.581473	0.541272	0.0454479	4.46119e-08	NA	NA
cg06120302	9:100880366	TRIM14	0.0568791	0.0868031	-0.0191242	7.85241e-10	NA	NA
cg06168856	12:113346982	OAS1	0.617979	0.645006	-0.0525015	9.87032e-09	NA	NA
cg06188083	10:91093005	IFIT3	0.368079	0.556048	-0.202812	1.37502e-25	-0.228521	1.44524e-14
cg06562969	13:43567153	EPSTI1	0.508832	0.627782	-0.137207	3.22166e-19	NA	NA
cg06650861	4:169238926	DDX60	0.807174	0.850641	-0.0525092	2.89821e-13	NA	NA
cg06708931	8:144103857		0.828797	0.89658	-0.0633741	1.08456e-12	NA	NA
cg06716655	1:154579727	ADAR	0.10905	0.205759	-0.0987368	6.4651e-19	NA	NA
cg06909315	9:139796221	TRAF2	0.763014	0.768589	-0.0423351	1.79759e-08	NA	NA
cg06981309	3:146260954	PLSCR1	0.251127	0.460185	-0.145883	3.26287e-25	-0.192329	3.35201e-14
cg07123796	1:950971		0.459902	0.53687	-0.045964	2.90212e-08	-0.0310998	0.000146689
cg07253769	12:113447342	OAS2	0.775272	0.727217	0.0460454	7.62855e-10	0.042069	0.00218792
cg07362849	19:17516901	BISPR	0.0997084	0.160831	-0.060522	2.16315e-16	NA	NA
cg07732037	12:123707827	MPHOSPH9	0.431237	0.32108	0.0731159	3.63608e-08	0.0449697	0.0168673
cg07787977	1:962651	AGRN	0.679881	0.612273	0.0486081	3.19977e-10	0.0662567	4.54572e-07
cg07815522	3:122282157	PARP9	0.410143	0.727753	-0.294773	1.87255e-34	NA	NA
cg07839313	19:17514600	BST2	0.47782	0.535916	-0.0421872	3.51488e-09	-0.0844978	2.19463e-07
cg07839457	16:57023022	NLRC5	0.266468	0.4912	-0.223807	9.69822e-29	-0.237408	1.37211e-13
cg08084228	16:50700118		0.690079	0.764753	-0.0470628	8.01016e-09	NA	NA
cg08099136	6:32811251	PSMB8	0.289022	0.354971	-0.0796813	3.20545e-15	-0.0993869	2.14521e-09
cg08122652	3:122281939	PARP9	0.560585	0.816443	-0.238936	2.36041e-27	-0.297913	3.61196e-16
cg08293824	3:172313318		0.420746	0.457236	-0.0700844	2.67076e-09	NA	NA
cg08387293	1:984383	AGRN	0.783269	0.734953	0.0440978	1.83838e-10	0.0537284	5.70525e-06
cg08818207	6:32820355	TAP1	0.377599	0.430955	-0.0803621	6.49472e-13	-0.108504	2.84675e-08
cg08888522	2:163172908	IFIH1	0.724225	0.872057	-0.130166	7.48017e-18	NA	NA
cg08924203	21:42798747	MX1	0.0687157	0.123393	-0.0420797	9.04476e-10	-0.0456649	0.000155578
cg08926253	11:614761	IRF7	0.461288	0.601535	-0.126786	8.15369e-20	-0.141471	4.79201e-12
cg09026253	11:313267	IFITM1	0.617006	0.655313	-0.0738715	1.12934e-12	-0.0783056	1.20521e-09
cg09053843	4:89379007	HERC5	0.226028	0.303631	-0.0585973	7.78042e-11	NA	NA
cg09153462	8:62602643	ASPH	0.754526	0.818708	-0.0504186	2.47624e-12	NA	NA
cg09251764	17:6659070	XAF1	0.190071	0.231485	-0.03706	2.01954e-09	-0.0615144	9.8099e-11
cg09548275	11:47282999	NR1H3	0.76684	0.728232	0.0626517	2.59356e-09	0.0676106	2.55323e-06
cg09606526	10:11284602	CELF2	0.231523	0.181772	0.0340967	1.33102e-08	NA	NA
cg09618291	2:149411300	EPC2	0.473151	0.420193	0.0448616	4.19185e-08	NA	NA
cg09837467	1:183523933		0.42463	0.415802	0.0605885	9.95558e-12	NA	NA
cg09858955	2:58135951	VRK2	0.41899	0.52755	-0.103641	1.66252e-11	NA	NA
cg09948374	1:174844517	RABGAP1L	0.590474	0.760635	-0.144553	3.27981e-21	NA	NA
cg10277044	20:48391841		0.428629	0.553296	-0.0431536	2.77238e-08	NA	NA
cg10549986	2:7018153	RSAD2	0.0723206	0.162642	-0.0790692	4.44422e-18	-0.0711275	1.13965e-09
cg10552523	11:313478	IFITM1	0.264093	0.34565	-0.0978542	1.64062e-17	-0.0866946	5.91113e-07
cg10710569	2:231283552	SP100	0.290073	0.406978	-0.0819593	3.86994e-13	NA	NA
cg10734665	15:26107410	ATP10A	0.185242	0.242266	-0.0607448	2.77424e-13	-0.0947315	7.18115e-10
cg10778971	14:94577101	IFI27	0.84579	0.874721	-0.028453	6.61395e-09	-0.0305808	1.80054e-05
cg10959651	2:7018020	RSAD2	0.142282	0.261993	-0.110231	4.29761e-25	-0.114552	1.49294e-15
cg11016993	17:25959419	LGALS9	0.179434	0.27813	-0.0555021	6.23703e-16	NA	NA
cg11029522	4:89377508	HERC5	0.310723	0.375699	-0.0626852	2.48952e-12	NA	NA
cg11047325	17:76354934	SOCS3	0.510899	0.585443	-0.0929235	3.21586e-09	NA	NA
cg11187245	6:31323397	HLA-B	0.667071	0.70972	-0.0826257	1.20929e-11	-0.0546458	0.000739958
cg11211792	1:949634	ISG15	0.736134	0.789614	-0.059592	1.7583e-10	-0.107037	1.20883e-09
cg11251971	5:139587026	CYSTM1	0.521657	0.607347	-0.061899	1.55883e-09	NA	NA
cg11611544	1:201907088	LMOD1	0.811454	0.763709	0.0437178	1.64706e-10	NA	NA
cg11622162	17:78237543	RNF213	0.132155	0.150384	-0.0276186	1.99462e-10	-0.0356418	1.06628e-07
cg11638399	8:29441416		0.297144	0.377769	-0.0248846	5.03041e-08	NA	NA
cg11694510	11:313354	IFITM1	0.62875	0.64425	-0.0522194	6.89943e-11	-0.05262	7.2389e-07
cg11702942	8:144102584	LY6E	0.680956	0.748483	-0.0797934	1.89669e-19	-0.0787383	2.15359e-08
cg11847933	1:227130394	CABC1	0.630856	0.61257	0.0373153	4.53766e-08	0.0315171	0.00420838
cg12013713	7:139760671	PARP12	0.653747	0.722299	-0.0641184	1.80844e-10	-0.0929793	7.55989e-11
cg12037516	11:614954	IRF7	0.868791	0.909097	-0.0361701	1.10197e-12	NA	NA
cg12110437	8:144098888	LY6E	0.342668	0.459569	-0.140706	2.05481e-16	-0.163947	2.14255e-07
cg12172349	2:7016367	RSAD2	0.876661	0.8941	-0.0163351	2.02093e-08	NA	NA
cg12331471	2:231282369	SP100	0.0912019	0.154857	-0.0733203	6.69568e-18	NA	NA
cg12379452	17:54987827	TRIM25	0.818765	0.853508	-0.037123	4.75693e-10	-0.0422705	9.88801e-06
cg12394215	2:191531751	NAB1	0.49475	0.494083	0.0441647	1.56687e-08	NA	NA
cg12439472	13:43565399	EPSTI1	0.298985	0.630932	-0.316391	1.83831e-23	NA	NA
cg12588917	6:29692082	HLA-F	0.346868	0.406578	-0.0691608	3.22537e-09	-0.0606334	0.000272048
cg12828896	15:45005365	B2M	0.374266	0.501669	-0.140638	4.44811e-11	NA	NA
cg12877361	12:113356935	OAS1	0.848487	0.781821	0.0454607	2.5551e-11	NA	NA
cg12906975	8:144105259		0.866674	0.915238	-0.0468132	2.59487e-14	-0.0475161	2.77687e-09
cg13092901	22:50965373	TYMP	0.0982116	0.142502	-0.0322425	5.09802e-09	-0.0161046	0.0499228
cg13100600	1:958351	AGRN	0.523691	0.449074	0.0612716	4.38269e-09	0.0610974	0.00276796
cg13130398	1:174844397	RABGAP1L	0.768737	0.875189	-0.0956977	1.0828e-15	-0.112084	1.62502e-10
cg13155430	21:42795929	MX1	0.760413	0.896941	-0.125621	2.54306e-16	NA	NA
cg13272096	13:43294689		0.467207	0.591755	-0.0798926	1.15553e-09	NA	NA
cg13304609	1:79085162	IFI44L	0.734773	0.858033	-0.116178	1.18453e-15	-0.1707	8.7829e-11
cg13452062	1:79088559	IFI44L	0.311814	0.86371	-0.50381	1.63757e-45	NA	NA
cg13575216	21:42815207	MX1	0.77203	0.810402	-0.0350301	6.07148e-08	NA	NA
cg13755924	21:42791937	MX1	0.628469	0.702415	-0.0700743	4.85654e-12	NA	NA
cg13849515	17:54969261	MIR3614	0.627297	0.527429	0.0633265	1.04547e-13	NA	NA
cg14126601	2:37384708	EIF2AK2	0.335672	0.430836	-0.0777461	3.52085e-10	-0.094196	1.38212e-07
cg14129477	17:53422220		0.73391	0.77762	-0.0488284	3.04993e-08	NA	NA
cg14293575	22:18635460	USP18	0.703417	0.852954	-0.152968	2.18431e-17	-0.198603	1.15941e-12
cg14321269	17:6658198	XAF1	0.715848	0.760621	-0.0325713	3.69946e-08	-0.0397194	3.95381e-05
cg14353998	12:121477219	OASL	0.0909562	0.136479	-0.0367336	3.54863e-14	NA	NA
cg14392283	8:144103587	LY6E	0.891555	0.939495	-0.0510645	1.0437e-12	-0.0407137	1.89698e-09
cg14495063	3:48557236	PFKFB4	0.591196	0.537588	0.0387089	2.3842e-08	NA	NA
cg14595557	2:7006786	CMPK2	0.302705	0.426813	-0.0927412	1.67453e-20	NA	NA
cg14750551	3:122401343	PARP14	0.862263	0.90033	-0.0431477	3.44062e-10	-0.0545985	1.3174e-08
cg14864167	8:66751182	PDE7A	0.454116	0.639267	-0.192014	8.81798e-18	-0.241947	9.4973e-11
cg14870271	17:76976010	LGALS3BP	0.325421	0.373997	-0.0599024	7.06227e-11	-0.0537595	0.000106987
cg14880222	1:79143979		0.706488	0.753964	-0.050409	1.91473e-14	NA	NA
cg14943355	12:3980704	PARP11	0.390229	0.567256	-0.171066	1.17298e-20	NA	NA
cg14951497	2:191875807	STAT1	0.800273	0.840929	-0.0518451	3.54979e-13	-0.0465748	2.6218e-07
cg15331332	6:29692111	HLA-F	0.567001	0.594567	-0.07323	7.60189e-11	-0.0800333	3.22765e-08
cg15346781	2:7017571	RSAD2	0.228039	0.300202	-0.0592024	1.05307e-10	-0.0774978	3.03698e-11
cg15357199	17:16995607	MPRIP	0.386367	0.389913	0.038709	5.82458e-08	NA	NA
cg15378061	7:93638064		0.240006	0.181221	0.0657069	1.32635e-09	NA	NA
cg15946524	2:47714346		0.356713	0.310314	0.0422963	6.09547e-08	NA	NA
cg16400320	8:144105210		0.836335	0.883038	-0.0467009	1.94982e-12	-0.0634804	1.18775e-09
cg16411857	16:57023191	NLRC5	0.0996578	0.177299	-0.0820316	6.67114e-18	-0.0826443	2.03972e-07
cg16427501	8:145060083	PARP10	0.224425	0.273025	-0.0388398	3.69061e-11	NA	NA
cg16514981	15:26098753	ATP10A	0.480704	0.523779	-0.0353621	3.95346e-08	NA	NA
cg16526047	1:949893	ISG15	0.48728	0.55494	-0.0863594	3.97568e-13	-0.129161	1.80261e-09
cg16785077	21:42791867	MX1	0.784141	0.836046	-0.0433122	2.44827e-08	-0.0616717	3.02426e-08
cg16987437	2:231282895	SP100	0.58349	0.682867	-0.114234	2.18417e-19	NA	NA
cg17052170	8:144099482	LY6E	0.539392	0.646832	-0.0964221	2.84467e-09	-0.128623	7.29602e-06
cg17114584	11:613792	IRF7	0.489851	0.568563	-0.0978395	2.16025e-11	-0.1161	1.76276e-08
cg17223615	11:4414201	TRIM21	0.76114	0.793836	-0.0402243	6.86539e-09	NA	NA
cg17475445	22:31344026	MORC2	0.669426	0.617214	0.0310144	3.8537e-08	NA	NA
cg17593958	20:62199034	PRIC285	0.14855	0.1029	0.0457831	2.01089e-08	0.0489164	9.1763e-05
cg17598574	1:112171207	RAP1A	0.628298	0.607962	0.0285593	4.9938e-08	0.0174421	0.043658
cg17694094	3:18484672		0.421522	0.331665	0.0787752	1.91041e-08	NA	NA
cg17836612	17:76976357	LGALS3BP	0.665992	0.688606	-0.0507679	2.97569e-08	-0.0366793	0.00327169
cg17980508	1:79085713	IFI44L	0.156526	0.272472	-0.058559	4.17323e-14	-0.0691351	1.42141e-08
cg17986793	21:42797899	MX1	0.0998844	0.176694	-0.0760035	2.90129e-21	NA	NA
cg18387107	12:3980774	PARP11	0.527839	0.614922	-0.0726289	8.69878e-13	NA	NA
cg18387515	12:46049237		0.180657	0.169001	0.0417776	2.28727e-09	NA	NA
cg18434560	11:317767		0.768789	0.758997	-0.0323728	2.14002e-08	-0.0399052	1.00336e-05
cg18749404	17:76975944	LGALS3BP	0.82022	0.840766	-0.0436178	1.37906e-09	-0.0423296	2.6368e-05
cg18770635	22:50984368		0.586213	0.64715	-0.0599925	8.93764e-09	-0.0631333	0.000347477
cg18787963	17:76409193	PGS1	0.240725	0.300482	-0.0311703	1.91726e-08	NA	NA
cg18808777	6:31431503	HCP5	0.233092	0.2866	-0.0744152	3.36149e-08	-0.0641393	0.00304524
cg18859612	2:127422064	GYPC	0.279345	0.221041	0.0431525	3.80162e-10	NA	NA
cg19281794	3:112218761	BTLA	0.222563	0.174874	0.043292	3.05087e-09	0.0617706	6.96362e-07
cg19371652	12:113415883	OAS2	0.232926	0.289496	-0.0738238	1.5215e-17	-0.0938203	3.12115e-11
cg19459791	15:65363022		0.793499	0.746686	0.0447142	6.78908e-08	NA	NA
cg19789466	12:113344923	OAS1	0.0460505	0.0643296	-0.019361	6.69366e-13	-0.0223686	3.57437e-07
cg19965693	2:163175743	IFIH1	0.314789	0.387706	-0.0717468	1.04254e-11	NA	NA
cg20033981	13:41590153	ELF1	0.168171	0.119557	0.0536351	2.58715e-13	0.0419416	0.000278014
cg20062691	1:949392	ISG15	0.642489	0.728626	-0.103505	1.02218e-14	-0.145179	2.17867e-10
cg20316901	9:93588840	SYK	0.783716	0.746547	0.0369203	3.04233e-08	NA	NA
cg20566897	11:313527	IFITM1	0.424954	0.489399	-0.0917952	8.30885e-13	-0.0702762	1.47462e-05
cg20612593	9:139796293	TRAF2	0.600373	0.594878	-0.0452743	4.96923e-11	NA	NA
cg20636743	6:34245268		0.683519	0.654364	0.0340747	4.20646e-08	NA	NA
cg20726456	12:113415459	OAS2	0.854263	0.867892	-0.0249419	1.46453e-08	NA	NA
cg21049840	13:99956183	GPR183	0.570457	0.488871	0.0565197	5.0593e-10	NA	NA
cg21224509	3:185438794	IGF2BP2-AS1	0.596448	0.531222	0.0560235	4.27749e-08	NA	NA
cg21406720	7:43796586		0.644805	0.718634	-0.0420845	6.61117e-08	NA	NA
cg21425658	6:144672887	UTRN	0.106973	0.121632	-0.0241255	2.48159e-08	NA	NA
cg21433170	11:313408	IFITM1	0.430776	0.481169	-0.0755189	2.74312e-18	NA	NA
cg21549285	21:42799141	MX1	0.378275	0.785575	-0.377059	1.30778e-39	-0.440461	4.75513e-20
cg21550372	14:100908908	WDR25	0.786171	0.807838	-0.0335473	4.03005e-08	NA	NA
cg21686213	11:315118	IFITM1	0.621591	0.630365	-0.0509768	3.03768e-09	-0.0612161	3.12226e-08
cg21979287	15:45007854	B2M	0.359747	0.386393	-0.0532724	1.36335e-08	NA	NA
cg21995613	8:144106922		0.660803	0.743043	-0.113263	2.54992e-21	NA	NA
cg22016995	11:614787	IRF7	0.869825	0.958582	-0.082429	1.34468e-12	-0.0718559	1.46643e-07
cg22233512	17:55543388	MSI2	0.430754	0.432073	0.0563346	5.65498e-08	0.0531192	0.00117811
cg22269164	1:160230671	DCAF8	0.338895	0.322642	0.049452	1.74741e-08	NA	NA
cg22282590	19:17514117	BST2	0.891992	0.907984	-0.016334	2.87511e-08	-0.0322855	9.86706e-07
cg22485558	21:42797918	MX1	0.114892	0.173621	-0.0566214	3.66541e-21	NA	NA
cg22647738	17:34304462	CCL16	0.479272	0.474847	0.0456577	3.96898e-08	0.0350134	0.0162355
cg22764925	22:24979964	GGT1	0.660861	0.749249	-0.0866932	1.20119e-12	-0.0824303	5.43082e-06
cg22862003	21:42797588	MX1	0.403123	0.643141	-0.220745	2.53926e-29	-0.252448	1.13171e-15
cg22930808	3:122281881	PARP9	0.383974	0.723869	-0.292673	1.23682e-30	-0.349981	2.02934e-15
cg23232773	6:31431902	HCP5	0.605078	0.637507	-0.0752416	8.02715e-10	-0.0692284	1.35391e-06
cg23352030	20:62198469	PRIC285	0.767687	0.649057	0.0895497	1.23877e-11	0.109754	4.25078e-08
cg23411470	11:4414204	TRIM21	0.840711	0.860896	-0.0236031	7.07569e-09	NA	NA
cg23460082	9:138951983	NACC2	0.353051	0.440095	-0.0334306	1.10541e-08	NA	NA
cg23540139	11:614521	IRF7	0.595899	0.641246	-0.0682277	2.93209e-16	NA	NA
cg23570810	11:315102	IFITM1	0.417292	0.598733	-0.202968	8.54686e-28	-0.209734	1.14159e-12
cg23831685	1:174844547	RABGAP1L	0.660313	0.781342	-0.132685	2.40932e-16	NA	NA
cg23891909	15:26107382	ATP10A	0.131579	0.179578	-0.0480439	3.94234e-12	NA	NA
cg23892836	6:29692085	HLA-F	0.531986	0.566909	-0.0539146	2.35523e-08	-0.0633334	4.42593e-06
cg23923934	6:31322914	HLA-B	0.601567	0.633213	-0.0809826	2.90439e-09	NA	NA
cg23928123	10:91063132	IFIT2	0.474004	0.553909	-0.0645069	1.82472e-14	NA	NA
cg24002003	15:101668143		0.272961	0.300565	-0.0433109	1.25549e-11	-0.0341877	7.40151e-05
cg24103563	11:5645324	TRIM34	0.801283	0.854164	-0.0552983	1.86866e-12	NA	NA
cg24298610	21:42796936	MX1	0.778179	0.859722	-0.0738483	3.58935e-15	NA	NA
cg24304309	1:154577895	ADAR	0.655426	0.691668	-0.0486237	3.65279e-08	-0.0468605	0.000459865
cg24351901	6:29692092	HLA-F	0.329981	0.359523	-0.0449343	9.7523e-09	-0.0508651	2.49982e-05
cg24511258	3:195634428	TNK2	0.281612	0.300825	-0.0403457	1.06185e-11	NA	NA
cg24603130	18:60253492	ZCCHC2	0.509585	0.36835	0.105134	1.31692e-14	NA	NA
cg24678928	4:169240829	DDX60	0.601011	0.829962	-0.221272	8.23714e-28	NA	NA
cg24798947	6:138876745	NHSL1	0.582897	0.559347	0.0455403	1.71507e-08	NA	NA
cg24922246	4:89379038	HERC5	0.0707015	0.109541	-0.0235777	4.77812e-08	NA	NA
cg25114611	6:35696870	FKBP5	0.267943	0.324056	-0.0483711	2.98697e-14	-0.04845	1.96034e-06
cg25178683	17:76976267	LGALS3BP	0.543894	0.604068	-0.070631	3.19222e-08	-0.0692218	1.07077e-05
cg25242306	13:74667131	KLF12	0.254417	0.199225	0.0449487	1.70773e-11	NA	NA
cg25345365	11:114050114	ZBTB16	0.387568	0.450925	-0.0599076	3.25992e-08	NA	NA
cg25563198	6:35696726	FKBP5	0.242166	0.287362	-0.0389967	2.13562e-11	NA	NA
cg25800166	12:113375896	OAS3	0.410171	0.490851	-0.0552634	3.72103e-08	-0.0489448	0.00149857
cg25843003	6:31431312	HCP5	0.132302	0.192798	-0.0708464	1.67183e-08	-0.0767502	3.00848e-05
cg25884651	4:169396337	DDX60L	0.741348	0.799928	-0.054664	3.72933e-15	NA	NA
cg25984164	1:174844560	RABGAP1L	0.625372	0.774905	-0.15166	5.05517e-21	NA	NA
cg25998594	14:24632095	IRF9	0.788046	0.87056	-0.0885017	2.2377e-21	NA	NA
cg26312951	21:42797847	MX1	0.218329	0.374852	-0.157774	4.08464e-25	-0.209434	1.23945e-14
cg26422453	13:43546394	EPSTI1	0.874228	0.88681	-0.0224992	2.27492e-08	NA	NA
cg26505274	12:121474114	OASL	0.774353	0.6845	0.104769	1.39354e-15	NA	NA
cg26645302	14:22891244		0.208955	0.17298	0.0399117	2.21498e-09	NA	NA
cg26724018	11:5716255	TRIM22	0.30418	0.341126	-0.0666324	7.98623e-09	-0.0698908	5.50904e-06
cg26882438	3:122399120	PARP14	0.484394	0.593555	-0.122022	7.13727e-18	NA	NA
cg27032101	11:312841	IFITM1	0.753055	0.761821	-0.0357325	2.38236e-08	-0.0277323	0.0413047
cg27470213	17:76967695	LGALS3BP	0.159408	0.123549	0.040932	5.6507e-08	0.0313326	0.00375222
cg27511678	18:48721148	MEX3C	0.553314	0.489449	0.0386546	5.75664e-08	NA	NA
cg27529346	6:31322926	HLA-B	0.727768	0.728636	-0.0560039	1.02408e-09	NA	NA
cg27537252	15:45006400	B2M	0.341128	0.479519	-0.153355	5.38584e-17	NA	NA			:
	:

## Sheet: U1-RNP-DMPs
U1_RNP-DMP
					discovery		replication
cpg	chr:location	gene	mean SLE	mean CTRL	beta	P	beta	P
cg00218406	6:31431407	HCP5	0.331789	0.42135	-0.130142	1.04364e-11	-0.165014	7.65389e-10
cg00272009	3:122398855	PARP14	0.588033	0.679069	-0.0884583	7.75085e-10	NA	NA
cg00458211	1:79111320	IFI44L	0.767247	0.820876	-0.0534128	2.95278e-11	-0.0501423	8.13411e-05
cg00480970	20:62200050	HELZ2	0.305915	0.242455	0.0526779	1.25308e-08	NA	NA
cg00504445	5:66712085		0.55064	0.530016	0.0567625	2.16295e-08	NA	NA
cg00598235	4:17580680	LAP3	0.731864	0.776752	-0.0460459	3.9707e-09	-0.060385	2.37796e-07
cg00676801	2:191876673	STAT1	0.742513	0.764063	-0.0491192	1.09197e-08	-0.0518365	1.40573e-05
cg00855901	1:79085765	IFI44L	0.105029	0.188899	-0.0566618	5.80693e-13	-0.0322858	0.00146651
cg00959259	3:122281975	PARP9	0.284723	0.59751	-0.31198	6.42519e-38	-0.31371	2.33203e-17
cg01028142	2:7004578	CMPK2	0.686894	0.873907	-0.173722	3.10329e-23	-0.238332	8.46966e-16
cg01059398	3:172235808	TNFSF10	0.463201	0.496148	-0.0674134	4.43994e-08	-0.0696817	7.5345e-07
cg01079652	1:79118191	IFI44	0.731389	0.862828	-0.11513	3.826e-10	-0.20511	2.8315e-11
cg01082299	6:31431969	HCP5	0.515785	0.56049	-0.0884133	5.68065e-11	-0.102158	1.53061e-11
cg01190666	20:62204908	PRIC285	0.432188	0.542111	-0.0925126	1.05754e-22	-0.133156	5.94058e-14
cg01264131	8:66749125	PDE7A	0.372829	0.420407	-0.0659507	5.20513e-10	NA	NA
cg01309328	6:32811253	PSMB8	0.311964	0.365466	-0.0755867	5.91554e-11	-0.117594	8.77033e-13
cg01553433	19:17515486	BST2	0.103241	0.193083	-0.0779838	4.54518e-21	NA	NA
cg01948202	3:122400474	PARP14	0.112432	0.216301	-0.11254	1.42495e-12	-0.0939709	0.00173754
cg01971407	11:313624	IFITM1	0.439329	0.518402	-0.10501	1.01426e-14	-0.108199	3.01894e-11
cg02215171	4:89379156	HERC5	0.31049	0.386719	-0.0578252	1.43427e-10	-0.0999186	2.19825e-11
cg02247863	22:50983415		0.671401	0.70978	-0.0474222	8.99661e-09	-0.0531275	5.4012e-05
cg02608002	19:17515778	BST2	0.0771196	0.140871	-0.0492692	3.61333e-13	NA	NA
cg03038262	11:315262	IFITM1	0.38995	0.514617	-0.166417	3.42103e-25	-0.204701	2.52811e-16
cg03315921	22:18243630	BID	0.696875	0.662388	0.061123	7.62564e-09	NA	NA
cg03362418	22:50965563	TYMP	0.138253	0.19281	-0.0388748	6.0171e-08	NA	NA
cg03386675	1:154579713	ADAR	0.113715	0.199684	-0.0645494	7.77905e-10	NA	NA
cg03425812	15:45005363	B2M	0.406427	0.567354	-0.190331	1.7126e-12	NA	NA
cg03607951	1:79085586	IFI44L	0.251722	0.540008	-0.245051	1.21075e-29	-0.296319	7.01399e-18
cg03753191	13:43566902	EPSTI1	0.0829402	0.118321	-0.0511581	9.85324e-13	-0.0713428	4.40775e-11
cg03811829	1:949449	ISG15	0.757288	0.824426	-0.070004	6.54927e-09	-0.121534	1.00721e-07
cg04268125	1:154579384	ADAR	0.382089	0.553587	-0.172455	1.56923e-16	NA	NA
cg04582010	11:313120	IFITM1	0.476129	0.539851	-0.0912482	3.10707e-09	-0.108743	1.09281e-05
cg04788999	1:949850	ISG15	0.697319	0.784514	-0.100836	6.08984e-12	-0.153806	6.59134e-11
cg04880620	12:113415945	OAS2	0.472844	0.510826	-0.0724543	5.26848e-20	NA	NA
cg04927537	17:76976091	LGALS3BP	0.40135	0.501589	-0.104523	1.9258e-10	-0.131028	2.3262e-10
cg05309505	11:612837	IRF7	0.956207	0.967346	-0.00880523	1.5018e-08	-0.00565002	0.00014448
cg05475649	15:45007015	B2M	0.442937	0.530673	-0.122267	2.01919e-14	NA	NA
cg05523603	22:50973101		0.589785	0.703403	-0.0894224	1.78973e-14	-0.170171	9.37027e-11
cg05552874	10:91153143	IFIT1	0.375797	0.674672	-0.243841	9.05665e-30	-0.30584	1.77598e-15
cg05696877	1:79088769	IFI44L	0.227086	0.697345	-0.469067	1.57534e-44	-0.392183	2.29332e-15
cg05883128	4:169239131	DDX60	0.34164	0.497112	-0.172537	1.3958e-28	-0.239161	1.10123e-19
cg05994974	7:139761087	PARP12	0.303426	0.444488	-0.117369	1.39049e-08	-0.181002	6.29755e-11
cg06033320	8:66750110	PDE7A	0.542726	0.667465	-0.147987	4.30695e-14	NA	NA
cg06120302	9:100880366	TRIM14	0.0585224	0.0869644	-0.0222508	1.04042e-08	NA	NA
cg06188083	10:91093005	IFIT3	0.362802	0.556387	-0.221106	1.51041e-25	-0.273283	1.3122e-17
cg06562969	13:43567153	EPSTI1	0.491406	0.6279	-0.162769	3.50418e-21	NA	NA
cg06708931	8:144103857		0.836892	0.896553	-0.0524164	1.26141e-09	NA	NA
cg06716655	1:154579727	ADAR	0.0964391	0.205926	-0.126329	2.6875e-22	NA	NA
cg06981309	3:146260954	PLSCR1	0.244613	0.460244	-0.160201	3.56366e-27	-0.22669	1.12196e-15
cg07253769	12:113447342	OAS2	0.781425	0.727325	0.0551959	1.72135e-09	0.0380518	0.00806722
cg07362849	19:17516901	BISPR	0.0944039	0.160701	-0.074612	9.35948e-17	NA	NA
cg07787977	1:962651	AGRN	0.686543	0.611754	0.0594613	7.02877e-11	0.0769315	6.29648e-09
cg07815522	3:122282157	PARP9	0.40049	0.727527	-0.309409	8.57046e-35	NA	NA
cg07839313	19:17514600	BST2	0.470974	0.536076	-0.0483761	1.49801e-08	-0.123068	4.84108e-12
cg07839457	16:57023022	NLRC5	0.236201	0.490635	-0.269706	1.70893e-30	-0.270172	2.12578e-13
cg08099136	6:32811251	PSMB8	0.288097	0.355228	-0.0799097	5.31132e-12	-0.121652	7.88214e-11
cg08122652	3:122281939	PARP9	0.549953	0.816656	-0.258058	1.50762e-30	-0.352902	8.9245e-18
cg08818207	6:32820355	TAP1	0.375097	0.430628	-0.0874669	5.37623e-14	-0.13513	2.50423e-10
cg08888522	2:163172908	IFIH1	0.725368	0.87225	-0.126401	5.4197e-16	NA	NA
cg08926253	11:614761	IRF7	0.465299	0.601868	-0.120004	8.98315e-16	-0.181132	7.64061e-17
cg09026253	11:313267	IFITM1	0.619951	0.656101	-0.0837995	2.52891e-12	-0.0917791	1.62936e-09
cg09053843	4:89379007	HERC5	0.222851	0.303226	-0.0705345	1.28983e-11	NA	NA
cg09153462	8:62602643	ASPH	0.751621	0.818427	-0.0518295	1.21815e-09	NA	NA
cg09858955	2:58135951	VRK2	0.390692	0.527791	-0.133466	2.10938e-12	NA	NA
cg09948374	1:174844517	RABGAP1L	0.572987	0.761774	-0.169087	1.73692e-21	NA	NA
cg10549986	2:7018153	RSAD2	0.0666012	0.162414	-0.0976328	4.13183e-18	-0.075637	1.5111e-08
cg10552523	11:313478	IFITM1	0.263616	0.346339	-0.104443	2.32653e-16	-0.107998	9.00417e-09
cg10734665	15:26107410	ATP10A	0.184939	0.24245	-0.0647776	1.67663e-11	-0.0977315	1.80148e-08
cg10740245	17:76965471		0.517115	0.478824	0.0543175	5.83701e-08	NA	NA
cg10771443	2:7018855	RSAD2	0.10841	0.212879	-0.0612338	2.42274e-08	NA	NA
cg10959651	2:7018020	RSAD2	0.137511	0.262297	-0.126479	2.90666e-24	-0.140087	1.47979e-17
cg11016993	17:25959419	LGALS9	0.184569	0.278334	-0.0486451	1.5676e-11	NA	NA
cg11132334	4:48136298	TXK	0.40088	0.339157	0.0431548	9.61997e-09	NA	NA
cg11187245	6:31323397	HLA-B	0.654367	0.709464	-0.0825627	3.71418e-11	-0.0791856	8.22078e-06
cg11251971	5:139587026	CYSTM1	0.515097	0.60802	-0.0671927	3.37725e-09	NA	NA
cg11611544	1:201907088	LMOD1	0.816459	0.764027	0.0532508	2.33713e-10	NA	NA
cg11694510	11:313354	IFITM1	0.627054	0.644791	-0.0603753	1.79148e-10	-0.0623858	1.75413e-07
cg11702942	8:144102584	LY6E	0.685652	0.748741	-0.0830102	7.67885e-19	-0.105552	7.62007e-12
cg11829870	22:50988451	KLHDC7B	0.701741	0.739388	-0.044071	3.61871e-08	-0.0572909	6.07347e-07
cg12037516	11:614954	IRF7	0.869047	0.909019	-0.0370204	6.35443e-11	NA	NA
cg12110437	8:144098888	LY6E	0.354138	0.458661	-0.143703	2.0505e-12	-0.200492	7.36826e-09
cg12187985	18:23654410	SS18	0.711317	0.68375	0.0592804	6.18319e-08	NA	NA
cg12331471	2:231282369	SP100	0.0859913	0.154803	-0.083461	3.2496e-16	NA	NA
cg12439472	13:43565399	EPSTI1	0.292995	0.629722	-0.334162	5.18216e-19	NA	NA
cg12828896	15:45005365	B2M	0.361254	0.502002	-0.158237	1.48775e-09	NA	NA
cg12877361	12:113356935	OAS1	0.846507	0.782	0.0474471	5.65216e-10	NA	NA
cg12906975	8:144105259		0.871795	0.915404	-0.0410496	8.55981e-13	-0.0593994	1.43401e-11
cg13130398	1:174844397	RABGAP1L	0.767441	0.875589	-0.091869	8.07794e-12	-0.148023	7.25058e-16
cg13155430	21:42795929	MX1	0.761225	0.897003	-0.130804	1.49392e-18	NA	NA
cg13304609	1:79085162	IFI44L	0.741942	0.857642	-0.114803	1.26784e-14	-0.219434	1.0676e-14
cg13452062	1:79088559	IFI44L	0.261011	0.86429	-0.586236	2.43684e-56	NA	NA
cg13755924	21:42791937	MX1	0.628347	0.702354	-0.0727213	8.67378e-10	NA	NA
cg13849515	17:54969261	MIR3614	0.634501	0.527167	0.0732515	1.19222e-13	NA	NA
cg14293575	22:18635460	USP18	0.711634	0.852953	-0.140015	3.86997e-15	-0.253519	9.53939e-17
cg14353998	12:121477219	OASL	0.0953265	0.136966	-0.0347102	1.70775e-08	NA	NA
cg14392283	8:144103587	LY6E	0.901467	0.939486	-0.0380728	1.19343e-12	-0.0541978	6.64327e-14
cg14595557	2:7006786	CMPK2	0.297967	0.426728	-0.0993817	7.19332e-21	NA	NA
cg14750551	3:122401343	PARP14	0.869437	0.900431	-0.0349263	4.19723e-09	-0.0665906	3.4026e-10
cg14864167	8:66751182	PDE7A	0.454754	0.639918	-0.199584	1.98549e-15	-0.304314	1.56226e-13
cg14870271	17:76976010	LGALS3BP	0.324507	0.374424	-0.0689969	5.72871e-12	-0.0967266	3.56924e-10
cg14880222	1:79143979		0.701009	0.753909	-0.0492366	6.81042e-09	NA	NA
cg14943355	12:3980704	PARP11	0.37873	0.565811	-0.188008	4.58109e-20	NA	NA
cg14951497	2:191875807	STAT1	0.807848	0.841337	-0.0454953	5.28959e-11	-0.0551831	1.53571e-08
cg15346781	2:7017571	RSAD2	0.224854	0.29953	-0.0703772	1.60413e-10	-0.0897232	4.08174e-13
cg15839328	2:7018885	RSAD2	0.10722	0.189088	-0.0505895	3.92144e-08	NA	NA
cg16016431	11:611390	PHRF1	0.853077	0.867871	-0.0205365	2.3388e-08	-0.0389486	3.42605e-10
cg16400320	8:144105210		0.838708	0.88293	-0.0468444	2.55939e-11	-0.0725514	7.20861e-11
cg16411857	16:57023191	NLRC5	0.0908434	0.177459	-0.0985115	2.7617e-17	-0.072428	3.51151e-05
cg16526047	1:949893	ISG15	0.4925	0.555933	-0.0927065	5.08803e-12	-0.137931	6.32967e-09
cg16785077	21:42791867	MX1	0.781076	0.836122	-0.0533831	3.23322e-10	-0.0708015	3.34444e-09
cg16987437	2:231282895	SP100	0.583795	0.683238	-0.112876	5.10004e-16	NA	NA
cg17052170	8:144099482	LY6E	0.528996	0.644135	-0.103633	1.45438e-08	-0.154587	1.4786e-06
cg17114584	11:613792	IRF7	0.495152	0.568953	-0.10374	1.25656e-09	-0.143518	8.87494e-10
cg17980508	1:79085713	IFI44L	0.157894	0.271464	-0.0569736	3.13207e-12	-0.0865627	6.32588e-11
cg17986793	21:42797899	MX1	0.0925942	0.177242	-0.083516	1.1621e-18	NA	NA
cg18387107	12:3980774	PARP11	0.514317	0.615313	-0.0824711	1.13541e-13	NA	NA
cg18399898	10:91091681	IFIT3	0.88995	0.897444	-0.0164967	9.96686e-10	NA	NA
cg18749404	17:76975944	LGALS3BP	0.8221	0.840556	-0.0477053	4.59956e-09	-0.0755532	3.48094e-12
cg18770635	22:50984368		0.583169	0.647141	-0.0747588	1.06589e-09	-0.0845601	5.00293e-06
cg18808777	6:31431503	HCP5	0.22116	0.287105	-0.107471	9.20566e-11	-0.0832156	0.000331082
cg18859612	2:127422064	GYPC	0.286534	0.221366	0.0535434	2.39204e-10	NA	NA
cg19371652	12:113415883	OAS2	0.225826	0.289637	-0.0835644	1.26937e-17	-0.118586	5.82939e-13
cg19789466	12:113344923	OAS1	0.0443997	0.0644907	-0.0236108	1.83096e-12	-0.0183917	0.000135084
cg19965693	2:163175743	IFIH1	0.309595	0.387465	-0.0687658	5.93314e-08	NA	NA
cg20033981	13:41590153	ELF1	0.166949	0.119816	0.0499698	2.25755e-08	0.0439086	0.00124271
cg20062691	1:949392	ISG15	0.639288	0.72876	-0.110373	8.08215e-14	-0.161771	3.17185e-10
cg20566897	11:313527	IFITM1	0.418156	0.490431	-0.11592	2.35885e-13	-0.0951241	2.58498e-07
cg21433170	11:313408	IFITM1	0.426551	0.481534	-0.083121	1.58124e-16	NA	NA
cg21549285	21:42799141	MX1	0.362184	0.785746	-0.418012	7.72126e-43	-0.504252	7.72518e-22
cg21979287	15:45007854	B2M	0.356021	0.386319	-0.0621877	1.78777e-09	NA	NA
cg21995613	8:144106922		0.661139	0.743233	-0.116309	1.92786e-21	NA	NA
cg22016995	11:614787	IRF7	0.879745	0.958623	-0.0704177	7.28556e-11	-0.108111	5.63729e-12
cg22485558	21:42797918	MX1	0.111567	0.1738	-0.0611065	3.37617e-18	NA	NA
cg22764925	22:24979964	GGT1	0.676635	0.749514	-0.0687126	2.75008e-08	-0.110541	1.5422e-08
cg22862003	21:42797588	MX1	0.383712	0.643128	-0.252603	5.63585e-34	-0.310602	1.24062e-18
cg22930808	3:122281881	PARP9	0.367683	0.723332	-0.318637	2.47511e-32	-0.405918	2.28132e-17
cg23232773	6:31431902	HCP5	0.602474	0.637659	-0.0782016	2.55823e-09	-0.0851824	2.12157e-07
cg23352030	20:62198469	PRIC285	0.765825	0.648751	0.0867848	6.33172e-09	0.137669	5.08088e-11
cg23533285	6:31322348	HLA-B	0.409475	0.431583	-0.0559992	2.93118e-08	-0.0635321	3.94235e-05
cg23540139	11:614521	IRF7	0.591836	0.642072	-0.0758022	1.88293e-14	NA	NA
cg23570810	11:315102	IFITM1	0.406728	0.599729	-0.222314	2.45125e-28	-0.263166	2.47032e-16
cg23831685	1:174844547	RABGAP1L	0.662947	0.781739	-0.134138	3.8799e-13	NA	NA
cg23891909	15:26107382	ATP10A	0.128665	0.179359	-0.0538559	2.34925e-11	NA	NA
cg23923934	6:31322914	HLA-B	0.589086	0.63348	-0.0875918	1.02345e-08	-0.088556	2.30728e-06
cg23928123	10:91063132	IFIT2	0.471971	0.553713	-0.070902	5.88456e-13	NA	NA
cg24103563	11:5645324	TRIM34	0.805658	0.854172	-0.0477088	8.52399e-10	NA	NA
cg24298610	21:42796936	MX1	0.780911	0.859251	-0.0734983	1.45698e-13	NA	NA
cg24603130	18:60253492	ZCCHC2	0.502441	0.367929	0.110472	2.91333e-14	NA	NA
cg24678928	4:169240829	DDX60	0.580824	0.829596	-0.242501	1.67954e-28	NA	NA
cg25008614	15:44956192	SPG11	0.526979	0.549879	-0.0589643	6.7279e-08	-0.025378	0.00561983
cg25178683	17:76976267	LGALS3BP	0.538999	0.604712	-0.0855877	1.09895e-08	-0.109677	1.35398e-10
cg25242306	13:74667131	KLF12	0.254845	0.199408	0.0440682	1.16536e-08	NA	NA
cg25843003	6:31431312	HCP5	0.118544	0.193371	-0.089759	4.36742e-09	-0.0949019	2.3343e-06
cg25884651	4:169396337	DDX60L	0.739157	0.800134	-0.0550671	1.47635e-10	NA	NA
cg25984164	1:174844560	RABGAP1L	0.628448	0.77494	-0.150771	9.92387e-17	NA	NA
cg25998594	14:24632095	IRF9	0.785717	0.870839	-0.0993517	1.94484e-25	NA	NA
cg26312951	21:42797847	MX1	0.208239	0.375	-0.179898	8.25943e-27	-0.252945	7.11611e-18
cg26505274	12:121474114	OASL	0.776806	0.68463	0.113977	5.15308e-14	NA	NA
cg26651978	17:76965407		0.647092	0.607014	0.045376	8.51928e-09	0.0617535	9.5686e-08
cg26882438	3:122399120	PARP14	0.476061	0.59343	-0.134198	3.09129e-17	NA	NA
cg26955383	10:105218660	CALHM1	0.261643	0.219208	0.0437196	5.42043e-08	NA	NA
cg27470213	17:76967695	LGALS3BP	0.167285	0.123387	0.0587502	4.33037e-11	0.0575738	4.84103e-07
cg27529346	6:31322926	HLA-B	0.722464	0.728372	-0.0541214	5.84867e-08	-0.0424974	0.000671091
cg27537252	15:45006400	B2M	0.325028	0.479662	-0.180472	2.99e-17	NA	NA

[truncated: 18 more sheets: SSAdep-DMPs, All SLE mQTLs, Mediation results, SLE mQTLs, infl mQTLs, IFN mQTLs, SLEdep mQTLs, infl-dep mQTLs, IFNdep mQTLs, Op mQTLs, op infl IFN mQTLs, Tfact-met, SLEdep TF-met, Group dep TF-met, Cyt-CTRL, Cyt-SLE, cyt-infl, Gene scores]
